# Supplementary material for: Genome-wide association studies in East Asians identify new loci for waist-hip ratio and waist circumference
Source: Sci Rep. 2016 Jan 20;6:17958. doi: 10.1038/srep17958 (PMC4726286; doi:10.1038/srep17958)
Supplement: Supplementary Table S1 [file srep17958-s2.xls]

## Sheet: Sheet1
Table S1. Description of participating studies in stage I
Study Name	Study design	Study participants
First round
Shanghai genome-wide association studies (SGWAS)	population-based	1) 2,895 breast cancer cases, 2) 828 endometrial cancer cases, 3) 886 type 2 diabetes cases, 4) 2,309 controls, all unrelated
Taiwan Genome Wide Association Study (TGWAS)	Case-control	1) 999 type 2 diabetes cases, 2) 1,000 controls, all unrelated
Cardiometabolic Risk in Chinese (CRC) study	population-based	821 unrelated healthy participants
Fangchenggang Area Male Health and Examination Survey (FAMHES)	population-based	1,999 unrelated healthy men
The Genetic Epidemiology Network of Salt Sensitivity (GenSalt)*	population-based	1,881 individuals, some family members included
Singapore Prospective Study Program (SP2)	population-based	2,431 random unrelated individuals
The Korea Association Resource (KARE) project	population-based	8,838 unrelated participants and genotyping data from a total 10,038 participant of the KARE project
Cardio-metabolic Genome Epidemiology (CAGE)	Case-control	1) 790 type 2 diabetes cases, 2) 1,404 controls, all unrelated
Seond round
Nutrition and Health of Aging Population in China (NHAPC)	population-based	2,888 random unrelated individuals
Dongfeng-Tongji cohort study (DFTJ)	population-based	1,452 unrelated healthy participants
The Multi-Ethnic Study of Atherosclerosis (MESA)	population-based	775 unrelated individuals
Health Examinee (HEXA) shared control study	population-based	3,703 unrelated participants and genotyping data
Health2 cohort	population-based	1,816 unrelated participants and genotyping data
Cardiovascular disease association study (CAVAS) cohort	population-based	3,667 unrelated participants and genotyping data
The Korean Cancer Prevention Study-II (KCPS-II)	population-based	979 unrelated participants and genotyping data
Cebu Longitudinal Health and Nutrition Survey (CLHNS)	population-based	1,779 unrelated non-pregnant women genotyping data
* A mixed model was used to take account for the family structure.
