# Supplementary material for: Genome-wide association studies in East Asians identify new loci for waist-hip ratio and waist circumference
Source: Sci Rep. 2016 Jan 20;6:17958. doi: 10.1038/srep17958 (PMC4726286; doi:10.1038/srep17958)
Supplement: Supplementary Table S2 [file srep17958-s3.xls]

## Sheet: Sheet1
Table S2. Information on genotyping methods, quality controls for SNPs, imputation, and statistical analysis for studies participating in stage I
	Genotyping				Imputation				Statistical analysis
		Inclusion criteria				Inclusion criteria				Inflation factor (λ)
Study name	Platform	MAF	Call rate	p for HWE	Software	MAF	Quality	Reference	Software	WCadjBMI	WHRadjBMI	WCnoBMI	WHRnoBMI	SNPs in meta-analysis
First round
SGWAS	Affy 6.0	>1%	>95%	>1e-6	MACH	>1%	r2-hat>0.3	HapMap rel. 22, build 36, CHB+JPT	PLINK	1.023	1.019	1.078	1.034	2318347
TGWAS	Illumina 550	>1%	>95%	>1e-6	MACH	>5%	r2-hat>0.3	HapMap rel. 22, build 36, CHB+JPT	PLINK	1.004	1.002	1.009	1.008	2217616
CRC	Illumina610	>1%	>95%	>1e-5	MACH	>1%	r2-hat>0.3	HapMap rel. 22, build 36, CHB+JPT	ProbABEL	1.012	1	1.004	1.005	2249369
FAMHES	Illumina HumanOmni1	>1%	>95%	>1e-4	IMPUTE	>1%	proper-info>0.5	HapMap rel. 24, build 36, CHB+JPT	SAS	1	1.003	1.043	1.028	2306076
GenSalt	Affy 6.0	>1%	>90%	>1e-6	MACH	>1%	r2-hat>0.3	HapMap rel. 22, build 36, CHB+JPT	R	1.008	NA	1	NA	2197217
SP2	Illumina1M/ 610/ 550	>1%	>95%	>1e-4	IMPUTE	>1%	proper-info>0.5	HapMap rel. 22, build 36, CHB+JPT	SNPTEST	1	1	1	1	2415597
KARE	Affy 5.0	>1%	>90%	>1e-7	IMPUTE	>1%	proper-info>0.5	HapMap rel. 22, build 36, CHB+JPT	PLINK	1.03	1.012	1.027	1.023	1850000
CAGE	Illumina610/ 550	>1%	>95%	>1e-6	BEAGLE	>1%	r2-hat>0.3	HapMap rel. 24, build 36, CHB+JPT	PLINK	1	NA	1	NA	1997238
Second round
NHAPC	Illumina660	>1%	>95%	>1e-3	IMPUTE	>1%	proper-info>0.5	HapMap rel. 22, build 36 CHB+JPT, HapMap3 rel.2, build 36 CHB+JPT	SNPTEST	1.019	1.022	1.007	1.007	2306082
DFTJ	Affy 6.0	>1%	>95%	>1e-4	MACH	>1%	r2-hat>0.3	HapMap rel. 22, build 36, CHB+JPT	ProbABEL	1	NA	1.009	NA	2241204
MESA	Affy 6.0	>1%	>95%	>1e-6	IMPUTE	>1%	proper-info>0.4	HapMap rel. 22, build 36, CHB+JPT+CEU+YRI	SNPTEST	1.006	1.008	1.024	1.024	2170433
HEXA	Affy 6.0	>1%	>90%	>1e-7	IMPUTE	>1%	proper-info>0.5	HapMap rel. 22, build 36, CHB+JPT	PLINK	1.01	1	1.021	1	1984393
Health2	Affy 6.0	>1%	>90%	>1e-7	IMPUTE	>1%	proper-info>0.5	HapMap rel. 22, build 36, CHB+JPT	PLINK	1	1	1	1	1961600
CAVAS	Illumina HumanOmni1	>1%	>90%	>1e-7	IMPUTE	>1%	proper-info>0.5	HapMap rel. 22, build 36, CHB+JPT	PLINK	1.033	1.021	1.017	1.023	2150086
KCPS-II	Affy 5.0	>1%	>95%	>1e-4	MACH	>1%	r2-hat>0.3	HapMap rel. 22, build 36, CHB+JPT	PLINK	1.004	NA	1.002	NA	2138036
CLHNS	Affy 5.0	>1%	>90%	>1e-6	MACH	>1%	r2-hat>0.3	HapMap rel. 22, build 36, CHB+JPT	mach2qtl	1.019	1.021	1.019	1.015	2206824
