# Supplementary material for: Genome-wide association studies in East Asians identify new loci for waist-hip ratio and waist circumference
Source: Sci Rep. 2016 Jan 20;6:17958. doi: 10.1038/srep17958 (PMC4726286; doi:10.1038/srep17958)
Supplement: Supplementary Table S3 [file srep17958-s4.xls]

## Sheet: Sheet1
Table S3. Descriptive characteristics of studies participating in the initial meta-analysis of GWAS (stage I) and in the replication studies (stage II)
		Sample size (women %)	Means/Standard deviations
Study name	Population		Age	BMI	WHR	Waist
First round
SGWAS	Chinese	9279(90.2)	50.9/8.7	24.3/3.7	0.82/0.06	80.0/9.5
TGWAS	Chinese	1999(49.7)	55.2/15.1	24.7/3.8	0.90/0.08	86.4/9.5
CRC	Chinese	695(46.3)	45.0/9.0	22.2/2.2	0.83/0.06	78.0/9.4
FAMHES	Chinese	1999(0)	36.5/7.6	23.3/3.4	0.88/0.06	80.7/9.2
GenSalt	Chinese	1881(47.2)	38.7/9.5	23.4/3.2	NA	80.3/9.8
SP2	Chinese	2431(53.3)	48.0/11.3	22.9/3.7	0.81/0.07	76.6/10.0
KARE	Korean	8838(52.7)	52.2/8.9	24.6/3.1	0.88/0.08	82.7/8.8
CAGE	Japanese	415(36.5)	66.0/8.2	23.6/3.2	NA	86.8/9.1
Second round
NHAPC	Chinese	2888(56.7)	58.6/6.0	24.5/3.6	0.89/0.08	83.7/10.7
DFTJ	Chinese	1432(21.8)	63.1/8.1	24.7/3.3	NA	84.6/9.6
MESA	Chinese	775(51.0)	62.4/10.4	24.0/3.3	0.92/0.07	87.1/9.8
HEXA	Korean	3703(55.4)	53.2/8.3	24.0/2.9	0.86/0.29	82.5/9.0
Health2	Korean	1816(52.7)	60.8/6.6	24.7/3.3	0.90/0.1	85.9/8.8
CAVAS	Korean	3667(62.5)	59.8/10.0	23.8/3.1	0.89/0.1	83.0/8.8
KCPS-II	Korean	1012(39.3)	44.1/10.2	23.8/3.1	NA	81.8/9.5
CLHNS	Filipinos	1779(100.0)	48.5/6.1	24.3/4.4	0.88/0.05	81.1/10.9
Stage II: Replication studies							No. SNPs
Vanderbilt	Chinese	6343(77.3)	57.1/9.1	24.7/3.6	0.84/0.07	82.2/9.8	33
JMGP	Japanese	3782(61.6)	60.4/14.1	22.8/3.1	0.86/0.09	79.1/10.2	11
CAGE-KING	Japanese	2590(53.8)	64.0/6.5	22.9/3.0	-	83.6/8.6	4
CAGE-Fukuoka	Japanese	12569(54.9)	62.6/6.8	23.1/3.0	0.9/0.1	84.3/8.9	33
