# Supplementary material for: Genome-wide association studies in East Asians identify new loci for waist-hip ratio and waist circumference
Source: Sci Rep. 2016 Jan 20;6:17958. doi: 10.1038/srep17958 (PMC4726286; doi:10.1038/srep17958)
Supplement: Supplementary Table S4 [file srep17958-s5.xls]

## Sheet: Sheet1
Table S4. Associations in East Asian-ancestry populations of selected 33 SNPs in stage 1 and 2 with WC/WHR, with or without adjustment for BMI
					WC without adjustment for BMI								WC with adjustment for BMI								WHR without adjustment for BMI								WHR with adjustment for BMI
					Stage I				Stage II				Stage I				Stage II				Stage I				Stage II				Stage I				Stage II
SNP	Chr	position	Alleles	EAF	Effect	StdErr	p	Number	Effect	StdErr	p	Number	Effect	StdErr	p	Number	Effect	StdErr	p	Number	Effect	StdErr	p	Number	Effect	StdErr	p	Number	Effect	StdErr	p	Number	Effect	StdErr	p	Number
rs12563481	1	54566271	T/C	0.581776	0.0279544	0.00621895	6.96e-06	52976	0.016897	0.010481	0.107	17111	0.00932169	0.0034721	0.00726	52976	-0.002836	0.005999	0.636	17111	0.0180631	0.00622694	0.00372	48236	9.9e-05	0.010655	0.993	14523	0.0082217	0.00540662	0.128	48236	-0.011253	0.009222	0.222	14523
rs4912314	1	56741065	C/T	0.802124	0.00865996	0.00768811	0.26	52991	-0.018612	0.014083	0.186	11694	0.00953723	0.00434734	0.0282	52991	0.009968	0.008247	0.227	11694	0.0301265	0.00762347	7.76e-05	48251	0.009557	0.013261	0.471	11694	0.0300553	0.00647153	3.41342e-06	48251	0.025941	0.011497	0.0241	11694
rs1202851	1	58182343	A/T	0.232425	0.00919999	0.00732344	0.209	50996	-0.018022	0.01834	0.326	7933	0.0169438	0.00411204	3.78e-05	50996	-0.001973	0.011045	0.858	7933	0.00148924	0.00725544	0.837	46256	-0.006687	0.01855	0.718	7933	0.00460907	0.00633535	0.467	46256	0.000824	0.016701	0.961	7933
rs10749717	1	59475275	A/T	0.532768	0.010616	0.00614197	0.0839	52795	-0.007365	0.013906	0.596	9260	0.00607917	0.00348046	0.0807	52795	-0.010012	0.008269	0.226	9260	0.0208907	0.00614967	0.000681	48055	-0.01171	0.01328	0.378	9260	0.0182516	0.00532807	0.000614	48055	-0.013354	0.011918	0.262	9260
rs10908562	1	155615850	A/G	0.954264	0.0593459	0.0142506	3.12e-05	52813	-0.055515	0.038947	0.154	7958	0.019223	0.00810414	0.0177	52813	-0.006249	0.023221	0.788	7958	0.0390318	0.0142761	0.00626	48073	-0.035259	0.039467	0.372	7958	0.0147551	0.0124459	0.236	48073	-0.008789	0.035549	0.805	7958
rs1011575	2	12534958	C/T	0.659104	0.0234636	0.00766748	0.00221	46746	0.0121	0.015854	0.445	7892	0.00472862	0.00430574	0.272	46746	0.007545	0.009634	0.433	7892	0.019626	0.00795969	0.0137	42006	-0.000538	0.016013	0.973	7892	0.0108828	0.00699006	0.119	42006	-0.003197	0.014404	0.824	7892
rs491147	2	25166505	C/G	0.201203	0.0448144	0.00768811	5.57e-09	52971	0.021503	0.0185	0.245	7955	0.015694	0.00433951	0.000299	52971	-0.024155	0.011243	0.0317	7955	0.0413743	0.00761654	5.57e-08	48231	0.006144	0.018662	0.742	7955	0.0256558	0.00659919	0.000101	48231	-0.020943	0.016768	0.212	7955
rs934778	2	25242728	G/A	0.105204	0.0460247	0.0107514	1.86e-05	44025	0.002353	0.025784	0.927	7952	0.0141486	0.0060955	0.0203	44025	-0.021105	0.015415	0.171	7952	0.0340228	0.0110441	0.00207	39285	-0.000817	0.026083	0.975	7952	0.0202838	0.00969933	0.0365	39285	-0.014516	0.023487	0.537	7952
rs3791679	2	55950396	A/G	0.206419	0.0235233	0.00768076	0.00219	52484	0.015077	0.014092	0.285	11970	0.03162	0.00428	1.43e-13	52484	0.017498	0.008357	0.0363	11970	0.0167451	0.00769535	0.0296	47744	0.008059	0.013287	0.544	11970	0.0226124	0.00667906	0.00071	47744	0.013387	0.011931	0.262	11970
rs17009268	2	119415719	G/A	0.888154	0.0147404	0.009521	0.122	52934	0.027755	0.026922	0.303	7955	0.013395	0.00538059	0.0128	52934	0.011396	0.015832	0.472	7955	0.0268884	0.00953892	0.00482	48194	0.023215	0.02736	0.396	7955	0.024352	0.00827562	0.00325	48194	0.014806	0.024677	0.548	7955
rs10051787	5	122760135	T/C	0.403627	0.0380206	0.00623479	1.07e-09	52960	0.048864	0.015295	0.0014	7949	0.0113888	0.00348857	0.0011	52960	0.009255	0.009261	0.318	7949	0.0232852	0.00624251	0.000191	48220	0.042598	0.01544	0.0058	7949	0.00653359	0.00541391	0.228	48220	0.018644	0.013886	0.179	7949
rs9358463	6	21995298	G/A	0.90741	0.0426855	0.0111432	0.000128	48386	0.012451	0.027681	0.653	7953	0.0157051	0.00623397	0.0118	48386	7.1e-05	0.016588	0.997	7953	0.0405822	0.0112358	0.000304	43646	-0.035002	0.027986	0.211	7953	0.0288446	0.00980555	0.00326	43646	-0.040718	0.025178	0.106	7953
rs5020946	6	32558067	T/G	0.41242	0.00421863	0.0064807	0.515	49446	0.017008	0.019389	0.38	4398	0.00927656	0.00364879	0.011	49446	0.006516	0.010859	0.548	4398	0.0280035	0.0064125	1.26e-05	45121	0.030715	0.017846	0.0852	4398	0.0321583	0.00547904	4.37549e-09	45121	0.025531	0.016092	0.113	4398
rs368123	6	160639583	G/A	0.38642	0.0330641	0.00675975	1e-06	45320	0.02795	0.010415	0.00729	17110	0.0105075	0.0038581	0.00646	45320	0.006158	0.005966	0.302	17110	0.0189974	0.0067696	0.00501	40995	0.009627	0.010593	0.363	14522	0.00487752	0.00588115	0.407	40995	-0.001202	0.009169	0.896	14522
rs6942605	7	36338148	C/A	0.816396	0.0380468	0.00861174	9.96e-06	44094	-0.021818	0.020882	0.296	7934	0.0094595	0.00487697	0.0524	44094	-0.005961	0.012532	0.634	7934	0.021438	0.00892035	0.0162	39354	-0.011167	0.021112	0.597	7934	0.00513934	0.00783012	0.512	39354	-0.003283	0.018994	0.863	7934
rs402133	9	4825717	T/C	0.828906	0.0219749	0.0108926	0.0437	32481	-0.006457	0.020294	0.75	7949	0.0242597	0.00637615	0.000142	32481	-0.000433	0.012294	0.972	7949	0.00708829	0.011221	0.528	27741	0.003034	0.020478	0.882	7949	0.00836705	0.00986803	0.396	27741	0.007865	0.018412	0.669	7949
rs348483	9	74704934	T/C	0.983294	0.117794	0.0252196	3e-06	46570	0.026829	0.051733	0.604	7961	0.0968781	0.0144177	1.82e-11	46570	0.008082	0.031767	0.799	7961	0.0244352	0.025499	0.338	41830	0.083298	0.05203	0.109	7961	0.0276957	0.0219759	0.208	41830	0.076861	0.046684	0.0997	7961
rs12684080	9	124907171	T/C	0.634598	0.0253496	0.00721968	0.000446	41471	0.034061	0.015853	0.0317	7911	0.00939072	0.00414613	0.0235	41471	0.021752	0.00956	0.0229	7911	0.00654511	0.00757455	0.388	36731	0.023692	0.016002	0.139	7911	-0.000525974	0.00661592	0.937	36731	0.014263	0.014386	0.321	7911
rs11103390	9	138260649	C/T	0.254264	0.00572623	0.00702298	0.415	52959	-0.011997	0.011813	0.31	15703	0.02038	0.00391	1.86e-07	52959	0.006678	0.006843	0.329	15703	-0.00038393	0.00703024	0.956	48219	-0.013301	0.010838	0.22	15703	0.0084053	0.00610695	0.169	48219	-0.001286	0.009487	0.892	15703
rs7896470	10	61168953	A/C	0.333208	0.0252114	0.00650528	0.000106	52752	-0.014643	0.016499	0.375	7939	0.0166922	0.00365747	5.02e-06	52752	-0.003861	0.009925	0.697	7939	0.018436	0.00643584	0.00418	48012	-0.010234	0.01668	0.54	7939	0.0133936	0.00560703	0.0169	48012	-0.003619	0.015003	0.809	7939
rs4919624	10	104011075	G/A	0.25555	0.0270103	0.00765533	0.000418	44112	-0.006924	0.017976	0.7	7952	0.00965131	0.00431039	0.0252	44112	-0.000507	0.010825	0.963	7952	0.0287727	0.0078906	0.000266	39372	0.000106	0.018169	0.995	7952	0.0194788	0.00690397	0.00478	39372	0.00362	0.016345	0.825	7952
rs2237892	11	2796327	T/C	0.354098	0.0274084	0.00644337	2.1e-05	52267	0.042541	0.012174	0.000475	11647	0.00201928	0.00366591	0.582	52267	0.018853	0.007117	0.00808	11647	0.00618865	0.00645078	0.337	47527	0.02612	0.011446	0.0225	11647	-0.00924313	0.00561413	0.0997	47527	0.013378	0.009927	0.178	11647
rs17197710	11	47182572	T/C	0.945744	0.015468	0.0147311	0.294	52445	0.063479	0.043127	0.141	3762	0.0298345	0.00830772	0.000329	52445	0.029308	0.023896	0.22	3762	0.0587514	0.0152821	0.000121	47705	0.053204	0.037088	0.151	3762	0.065175	0.0132645	8.94708e-07	47705	0.033813	0.030997	0.275	3762
rs12229654	12	109898844	T/G	0.827699	0.0467791	0.00871378	7.94e-08	46753	0.044481	0.018458	0.016	7951	0.0172256	0.00507487	0.000688	46753	0.023174	0.011173	0.0381	7951	0.036294	0.00865677	2.76e-05	42013	0.04268	0.018647	0.0221	7951	0.0212689	0.00752003	0.00468	42013	0.029714	0.016768	0.0764	7951
rs7339394	13	57757944	C/T	0.131978	0.0315208	0.00921825	0.000628	52893	0.011178	0.021481	0.603	7929	0.00351478	0.0051688	0.497	52893	-0.001276	0.013128	0.923	7929	0.00360506	0.00922433	0.696	48153	-0.002845	0.021631	0.895	7929	-0.00885175	0.00800918	0.269	48153	-0.009664	0.019416	0.619	7929
rs2516592	14	51573295	C/T	0.798854	0.0058911	0.0108576	0.587	17873	-0.004654	0.020931	0.824	7005	0.0191326	0.00599898	0.00143	17873	0.015311	0.011796	0.194	7005	0.0368924	0.0102314	0.000311	17458	0.035776	0.019226	0.0628	7005	0.0458449	0.0087141	1.43e-07	17458	0.042435	0.017303	0.0142	7005
rs1982963	14	51578851	A/G	0.807717	-0.00445247	0.00778104	0.567	52992	-0.017562	0.019808	0.375	7956	0.011848	0.00443229	0.00752	52992	0.034782	0.011985	0.00371	7956	0.036698	0.00778831	2.45e-06	48252	0.025988	0.019998	0.194	7956	0.0470478	0.00664184	1.4051e-12	48252	0.056374	0.017974	0.00171	7956
rs11158907	14	71056818	G/A	0.425595	0.0241413	0.00675975	0.000355	44048	0.018898	0.015278	0.216	7938	0.00523041	0.0038581	0.175	44048	0.004094	0.00924	0.658	7938	0.0205636	0.00698594	0.00324	39308	0.004947	0.015418	0.748	7938	0.0110248	0.00617358	0.0741	39308	-0.003099	0.013853	0.823	7938
rs2074205	19	62793122	C/T	0.191462	0.0182888	0.00779538	0.019	52846	-0.000302	0.013988	0.983	17122	0.0146326	0.00439884	0.00088	52846	-0.003368	0.008	0.674	17122	0.027235	0.0077353	0.00043	48106	0.001985	0.014216	0.889	14532	0.0242938	0.0067295	0.000306	48106	0.002887	0.012327	0.815	14532
rs668988	20	701739	A/G	0.345055	0.0232623	0.00815367	0.00433	38690	-0.008079	0.01625	0.619	7946	0.000596877	0.00451446	0.895	38690	-0.013086	0.00984	0.184	7946	0.0119332	0.00824713	0.148	33950	-0.019616	0.016385	0.231	7946	-0.000435171	0.00721392	0.952	33950	-0.02208	0.014725	0.134	7946
rs2247698	20	53578641	C/G	0.403542	0.0330253	0.00851565	0.000105	31139	0.000675	0.015447	0.965	7954	0.00967978	0.00474269	0.0413	31139	-0.007382	0.00935	0.43	7954	0.0177081	0.00870332	0.0419	26814	-0.005798	0.01559	0.71	7954	0.00461	0.00763857	0.546	26814	-0.011476	0.014009	0.413	7954
rs6000905	22	36571378	A/G	0.104079	0.00347134	0.0102477	0.735	50457	-0.003219	0.020487	0.875	7935	0.00769066	0.0057222	0.179	50457	0.006441	0.012625	0.61	7935	0.0209767	0.0102641	0.041	45717	0.010928	0.020596	0.596	7935	0.0233879	0.00889571	0.00856	45717	0.016902	0.018469	0.36	7935
rs738662	22	45898268	G/A	0.363591	0.0170208	0.00693495	0.0141	44928	-0.008687	0.015425	0.573	7944	0.014374	0.00395073	0.000274	44928	-0.001298	0.009352	0.89	7944	0.0147207	0.0069548	0.0343	40188	-0.003137	0.015559	0.84	7944	0.0146749	0.00605726	0.0154	40188	0.000815	0.013978	0.953	7944
