# Supplementary material for: Genome-wide association studies in East Asians identify new loci for waist-hip ratio and waist circumference
Source: Sci Rep. 2016 Jan 20;6:17958. doi: 10.1038/srep17958 (PMC4726286; doi:10.1038/srep17958)
Supplement: Supplementary Table S5 [file srep17958-s6.xls]

## Sheet: Sheet1
Table S5. Associations in East Asian-ancestry populations of newly identified SNPs with WC/WHR, with or without adjustment for BMI, by stage or sex
						Stage I				Stage II				Stage I & II				Explained	Among men				Among women				Homogeneity
SNP	Gene	Chr.	Position	Alleles	EAF	Effect	StdErr	p	Number	Effect	StdErr	p	Number	Effect	StdErr	p	Number	variance	Effect	StdErr	p	Number	Effect	StdErr	p	Number	test (M vs F)
WC with adjustment for BMI (WCadjBMI)
rs3791679	EFEMP1	2	55950396	A/G	0.2064	0.03162	0.00428	1.43e-13	52484	0.0175	0.00836	0.0363	11970	0.02869	0.00381	4.86e-14	64454	0.000269651	0.04042	0.00633	1.76e-10	21172	0.02433	0.00488	6.31e-07	42605	0.04374
rs8030379	ADAMTSL3	15	82381914	A/G	0.756	0.02455	0.00407	1.62e-09	50668	NA	NA	NA	NA	0.02455	0.00407	1.62e-09	50668	0.000222354	0.01408	0.00715	0.0489	16135	0.02371	0.00522	5.7e-06	33848	0.2799
rs3809128	CNPY2	12	54996186	C/T	0.8015	0.0369	0.00626	3.74e-09	30368	NA	NA	NA	NA	0.0369	0.00626	3.74e-09	30368	0.000433258	0.0208	0.0107	0.0515	11098	0.0159	0.0088	0.073	18575	0.7236
rs2057291	GNAS	20	56905438	G/A	0.7333	0.0252	0.00459	4.02e-08	38613	NA	NA	NA	NA	0.0252	0.00459	4.02e-08	38613	0.000248391	0.03099	0.01009	0.00215	11626	0.0199	0.00598	0.00087	26302	0.3443
rs10518107	ADAMTS3	4	73747561	A/G	0.2019	0.02277	0.00426	9.07e-08	52529	NA	NA	NA	NA	0.02277	0.00426	9.07e-08	52529	0.00016709	0.02768	0.00724	0.000133	16831	0.02228	0.00537	3.4e-05	35013	0.5462
rs3100776	IHH	2	219629444	C/T	0.4444	0.01736	0.00342	3.9e-07	52676	NA	NA	NA	NA	0.01736	0.00342	3.9e-07	52676	0.000148822	0.01967	0.00588	0.000816	16886	0.01582	0.00435	0.00027	35105	0.5966
rs11103390	QSOX2	9	138260649	C/T	0.2543	0.02038	0.00391	1.86e-07	52959	0.00668	0.00684	0.329	15703	0.01701	0.00339	5.44e-07	68662	0.000109736	0.02403	0.00558	1.67e-05	22792	0.01758	0.00436	5.59e-05	45193	0.3657
WHR with adjustment for BMI (WHRadjBMI)
rs1982963	NID2	14	51578851	A/G	0.808256	0.0470478	0.00664184	1.4051e-12	48252	0.056374	0.017974	0.00171	7956	0.0481683	0.00623009	1.06581e-14	56208	0.000719155	0.0288	0.01035	0.00537	17516	0.06257	0.00778	8.88e-16	33264	0.009322
rs5020946	HLA-DRB5	6	32558067	T/G	0.410802	0.0321583	0.00547904	4.37549e-09	45121	0.025531	0.016092	0.113	4398	0.0314698	0.00518664	1.29935e-09	49519	0.000479416	0.03171	0.00971	0.0011	14055	0.03568	0.00647	3.54e-08	30049	0.7319
rs4912314	PPAP2B	1	56741065	C/T	0.799518	0.0300553	0.00647153	3.41342e-06	48251	0.025941	0.011497	0.0241	11694	0.0290654	0.00563949	2.55127e-07	59945	0.000270823	0.03494	0.00904	0.000111	18966	0.02486	0.00715	0.000508	35570	0.3856
rs17197710	PACSIN3	11	47182572	T/C	0.94591	0.065175	0.0132645	8.94708e-07	47705	0.033813	0.030997	0.275	3762	0.0603208	0.0121948	7.55912e-07	51467	0.000372331	0.03785	0.02148	0.078	15549	0.06236	0.01522	4.21e-05	30503	0.3521
WC without adjustment for BMI (WCnoBMI)
rs10051787	CEP120	5	122760135	T/C	0.403627	0.03802	0.00623	1.07e-09	52960	0.04886	0.0153	0.0014	7949	0.03957	0.00577	7.23e-12	60909	0.000753807	0.04595	0.00998	4.15e-06	20191	0.03823	0.00701	4.89e-08	40033	0.5267
rs1868673	TSC22D2	3	151670004	C/A	0.4797	0.04361	0.0077	1.49e-08	36247	NA	NA	NA	NA	0.04361	0.0077	1.49e-08	36247	0.000949349	0.05578	0.0154	0.000293	10742	0.04278	0.00908	2.4e-06	24820	0.4671
rs368123	SLC22A2	6	160639583	G/A	0.38642	0.03306	0.00676	1e-06	45320	0.02795	0.01042	0.00729	17110	0.03155	0.00567	2.64e-08	62430	0.000472019	0.02298	0.00965	0.0173	21164	0.03636	0.00698	1.91e-07	40581	0.2612
Alleles: Shown as effect allele/other allele.
EAF: Effect allele frequency, estimated from stage I and II studies for Asian.
Effect: Effect of SNPs per allele (in percentage), derived from meta-analysis.
P: Derived from meta-analysis adjusted for both study-specific inflation factors (for stage I, II) and also the estimated inflation factor for the stage I meta-analysis statistic.
Explained variance: Only calculated for those SNPs with the final p<0.001.
