# Supplementary material for: Genome-wide association studies in East Asians identify new loci for waist-hip ratio and waist circumference
Source: Sci Rep. 2016 Jan 20;6:17958. doi: 10.1038/srep17958 (PMC4726286; doi:10.1038/srep17958)
Supplement: Supplementary Table S6 [file srep17958-s7.xls]

## Sheet: Sheet1
Table S6. GIANT lookup associations for the newly identified SNPs
					EAF		WC without adjustment for BMI				WC with adjustment for BMI				WHR without adjustment for BMI				WHR with adjustment for BMI				BMI				Explained
SNP	Gene	Chr.	Position	Alleles	Asian	European	Effect	StdErr	p	Number	Effect	StdErr	p	Number	Effect	StdErr	p	Number	Effect	StdErr	p	Number	Effect	StdErr	p	Number	variance
WC with adjustment for BMI (WCadjBMI)
rs3791679	EFEMP1	2	55950396	A/G	0.2064	0.75	0.0065	0.0039	0.09896	232069	0.0353	0.0039	2.064e-19	228968	-0.0022	0.0039	0.5774	212173	0.0045	0.0039	0.2537	209947	-0.006714	0.005265	0.20224	126544	0.000467284
rs8030379	ADAMTSL3	15	82381914	A/G	0.756	0.475	0.0166	0.0034	1.051e-06	230044	0.0354	0.0033	9.117e-27	229290	0.0042	0.0033	0.2022	210164	0.0068	0.0034	0.04585	208036	-0.00373	0.004419	0.39867	126573	0.000625578
rs3809128	CNPY2	12	54996186	C/T	0.8015	0.996	NA	NA	NA	NA	NA	NA	NA	NA	NA	NA	NA	NA	NA	NA	NA	NA	NA	NA	NA	NA	NA
rs2057291	GNAS	20	56905438	G/A	0.7333	0.668	-0.0036	0.0046	0.4339	153764	-0.0115	0.0045	0.0106	151118	-0.0031	0.0045	0.4939	144558	-0.0046	0.0045	0.3067	142648	0.00133	0.004665	0.77553	126564	5.8481e-05
rs10518107	ADAMTS3	4	73747561	A/G	0.2019	0.067	0.0064	0.0089	0.4721	142212	0.025	0.0087	0.004059	141689	-0.0002	0.0087	0.9817	132861	0.002	0.0089	0.8222	130971	-0.014063	0.008818	0.11074	126161	8.1375e-05
rs3100776	IHH	2	219629444	C/T	0.4444	0.044	-0.0093	0.0118	0.4306	142200	0.0302	0.0117	0.009846	141488	-0.0101	0.0116	0.3841	132849	0.0058	0.0117	0.6201	130770	-0.0195	0.012021	0.10476	125049	7.00447e-05
rs11103390	QSOX2	9	138260649	C/T	0.2543	0.305	0.0101	0.0048	0.03536	153830	0.0176	0.0048	0.0002457	153177	0.0027	0.0048	0.5699	144478	0.0033	0.0048	0.4918	142458	-0.001262	0.004911	0.79727	126469	0.000132515
WHR with adjustment for BMI (WHRadjBMI)
rs1982963	NID2	14	51578851	A/G	0.808256	0.792	-0.001	0.0052	0.8475	143923	-0.0077	0.0052	0.1387	142596	0.0057	0.0051	0.2622	134572	0.0047	0.0051	0.3568	132735	0.00639	0.005156	0.21526	126526	7.32946e-06
rs5020946	HLA-DRB5	6	32558067	T/G	0.410802	0.508	0.0016	0.0044	0.7161	152504	0.0187	0.0043	1.369e-05	151927	0.0136	0.0043	0.001604	143152	0.0225	0.0044	3.16e-07	141207	-0.012938	0.004524	0.00424	126573	0.000253024
rs4912314	PPAP2B	1	56741065	C/T	0.799518	0.775	-0.0045	0.004	0.2551	231990	0.004	0.004	0.3104	229015	-0.0031	0.0039	0.4296	212105	0.0008	0.004	0.834	210009	-0.003249	0.005231	0.53459	126486	2.19648e-07
rs17197710	PACSIN3	11	47182572	T/C	0.94591	0.898	0.0031	0.006	0.6039	231994	0.0028	0.006	0.6384	231244	0.011	0.006	0.06478	212092	0.0115	0.006	0.05757	209975	0	0.007778	1	126472	2.3805e-05
WC without adjustment for BMI (WCnoBMI)
rs10051787	CEP120	5	122760135	T/C	0.403627	0.274	0.0183	0.0047	9.876e-05	153815	0.0148	0.0046	0.001294	153147	0.0128	0.0046	0.005825	144463	0.0086	0.0046	0.06154	142428	0.011649	0.00484	0.01609	126571	0.000132014
rs1868673	TSC22D2	3	151670004	C/A	0.4797	0.606	0.0083	0.0044	0.05925	153922	0.0065	0.0044	0.1396	151994	0.009	0.0043	0.0368	144570	0.0083	0.0044	0.05925	142665	0.000532	0.004595	0.9079	126572	3.27779e-05
rs368123	SLC22A2	6	160639583	G/A	0.38642	0.686	0.0064	0.0036	0.07353	231839	-0.0006	0.0036	0.8574	229081	0.0007	0.0035	0.8401	211947	-0.0037	0.0036	0.3083	209208	0.010281	0.004699	0.02867	126573	1.75227e-05
Alleles: Shown as effect allele/other allele.
EAF: Effect allele frequency, estimated from stage I and II studies for Asian.
Effect: Effect of SNPs per allele (in percentage).
Explained variance were estimated for the effects highlightd in red.
