# Supplementary material for: Genome-wide association studies in East Asians identify new loci for waist-hip ratio and waist circumference
Source: Sci Rep. 2016 Jan 20;6:17958. doi: 10.1038/srep17958 (PMC4726286; doi:10.1038/srep17958)
Supplement: Supplementary Table S7 [file srep17958-s8.xls]

## Sheet: Sheet1
Table S7. Associations in East Asian-ancestry populations of newly identified SNPs with different traits
						WC								WHR								BMI				Height				Diabetes
						Adjustment for BMI			Without adjustment for BMI				Wald	Adjustment for BMI			Without adjustment for BMI				Wald
SNP	Gene	Chr.	Position	Alleles	EAF	Effect	StdErr	p	Effect	StdErr	p	Number	p	Effect	StdErr	p	Effect	StdErr	p	Number	p	Effect	StdErr	p	Number	Effect	StdErr	p	Number	Effect	StdErr	p	Number
Newly idenitified loci for WCadjBMI
rs3791679	EFEMP1	2	55950396	A/G	0.2064	0.02869	0.00381	4.86e-14	0.02159	0.00674	0.00137	64454	0.213	0.02065	0.00574	0.000322	0.01467	0.00659	0.0259	59714		-0.0145	0.0075	0.05253	52648	0.0783	0.009	4.84e-18	36227	0.0372	0.0281	0.1859	18621
rs8030379	ADAMTSL3	15	82381914	A/G	0.756	0.02455	0.00407	1.62e-09	0.00768	0.00735	0.296	50668	0.00581	0.01157	0.00624	0.0636	0.0029	0.00725	0.689	45928		-0.0229	0.0073	0.001616	50713	0.0521	0.009	8.14e-09	36227	0.0093	0.0301	0.7577	16550
rs3809128	CNPY2	12	54996186	C/T	0.8015	0.0369	0.00626	3.74e-09	0.025	0.01087	0.0214	30368	0.159	0.0033	0.01011	0.744	-0.0127	0.0115	0.269	25628		-0.0022	0.01	0.8286	34452	0.1003	0.0121	9.309e-17	36227	0.071	0.0469	0.1299	6930
rs2057291	GNAS	20	56905438	G/A	0.7333	0.0252	0.00459	4.02e-08	0.03969	0.00827	1.58e-06	38613	0.0317	0.01963	0.00745	0.00837	0.02664	0.00851	0.00175	33873		0.0092	0.0084	0.2722	38574	0.03	0.01	0.00256	36227	0.0183	0.0335	0.586	12660
rs10518107	ADAMTS3	4	73747561	A/G	0.2019	0.02277	0.00426	9.07e-08	0.01809	0.00765	0.0181	52529	0.464	0.01744	0.00645	0.00683	0.01504	0.00748	0.0443	48204		-0.0087	0.0077	0.2601	50896	0.0457	0.0092	7.29e-07	36227	0.0672	0.0328	0.04049	16418
rs11103390	QSOX2	9	138260649	C/T	0.2543	0.01701	0.00339	5.44e-07	0.0011	0.00604	0.856	68662	0.00219	0.00575	0.00506	0.256	-0.00405	0.00584	0.488	63922		-0.0134	0.0072	0.06242	50590	0.0443	0.0075	3.94e-09	36227	0.0638	0.0246	0.009508	18634
rs3100776	IHH	2	219629444	C/T	0.4444	0.01736	0.00342	3.9e-07	0.015	0.00614	0.0146	52676	0.643	0.01139	0.00523	0.0293	0.00882	0.00606	0.146	47936		-0.0102	0.0062	0.09711	52739	0.0338	0.0084	6.25e-05	36227	0.0181	0.0291	0.5326	16745
Newly identified loci for WHRadjBMI
rs1982963	NID2	14	51578851	A/G	0.808256	0.01447	0.0041	0.000422	-0.0062	0.00724	0.392	60948		0.0481683	0.00623009	1.06581e-14	0.03535	0.00717	8.11e-07	56208	0.000139	-0.0275	0.0079	0.0005269	53156	-0.0094	0.0095	0.32	36227	0.0888	0.0323	0.00601	18799
rs5020946	HLA-DRB5	6	32558067	T/G	0.410802	0.0091	0.00341	0.00771	0.0055	0.00615	0.371	53844		0.0314698	0.00518664	1.29935e-09	0.02834	0.00596	1.97e-06	49519	0.262	-0.0146	0.0068	0.03282	45270	0.0048	0.0081	0.55	36227	0.0279	0.0394	0.4792	8386
rs4912314	PPAP2B	1	56741065	C/T	0.799518	0.00965	0.0038	0.0111	0.0024	0.00675	0.722	64685		0.0290654	0.00563949	2.55127e-07	0.02515	0.00654	0.000119	59945	0.222	-0.0065	0.0075	0.3879	53153	0.0198	0.009	0.029	36227	0.0554	0.028	0.04819	18799
rs17197710	PACSIN3	11	47182572	T/C	0.94591	0.0298	0.00775	0.00012	0.02048	0.01394	0.142	56207		0.0603208	0.0121948	7.55912e-07	0.05793	0.01396	3.33e-05	51467	0.704	-0.0145	0.0151	0.3351	50527	-0.0149	0.0186	0.42	36227	0.1555	0.0564	0.005808	18442
Newly identified loci for WCnoBMI
rs10051787	CEP120	5	122760135	T/C	0.403627	0.01107	0.00322	0.00059	0.03957	0.00577	7.23e-12	60909		0.00806	0.00496	0.104	0.02594	0.00572	5.66e-06	56169		0.0224	0.0062	0.0003097	53120	0.0212	0.0074	0.00407	36227	0.0405	0.0249	0.1034	18769
rs1868673	TSC22D2	3	151670004	C/A	0.4797	0.01345	0.00426	0.00157	0.04361	0.0077	1.49e-08	36247		0.01243	0.00696	0.0742	0.02993	0.00799	0.00018	31507		0.0261	0.0083	0.001744	31897	0.0209	0.0091	0.0215	36227	-0.0488	0.0378	0.197	8714
rs368123	SLC22A2	6	160639583	G/A	0.38642	0.00923	0.00321	0.004	0.03155	0.00567	2.64e-08	62430		0.00316	0.00489	0.518	0.01637	0.00565	0.00375	55517		0.0287	0.0069	3.258e-05	43699	0.0278	0.0078	0.000359	36227	-0.0446	0.0302	0.1399	12475
Alleles: Shown as effect allele/other allele.
EAF: Effect allele frequency, estimated from stage I and II studies for Asian.
Effect: Effect of SNPs per allele (in percentage), derived from meta-analysis.
P: Derived from meta-analysis adjusted for both study-specific inflation factors (for stage I, II) and also the estimated inflation factor for the stage I meta-analysis statistic.
p from the Wald test of whether the BMI-adjusted effect was equal to its expectation, according to Aschard et al 's method, based on the correlation of 0.44 between BMI and WHR and 0.83 between BMI and WC, estimated from SGWAS data.
Aschard, H., Vilhjálmsson, B. J., Joshi, A. D., Price, A. L. & Kraft, P. Adjusting for heritable covariates can bias effect estimates in genome-wide association studies. Am. J. Hum. Genet. 96, 329–339 (2015).
