# Supplementary material for: Genome-wide association studies in East Asians identify new loci for waist-hip ratio and waist circumference
Source: Sci Rep. 2016 Jan 20;6:17958. doi: 10.1038/srep17958 (PMC4726286; doi:10.1038/srep17958)
Supplement: Supplementary Table S8 [file srep17958-s9.xls]

## Sheet: Sheet1
Table S8. Associations between SNPs at previously reported loci and WHRnoBMI in East Asian-ancestry populations
						Men & Women					Men			Women
Chr.	Position	Gene	SNP	Alleles	Trait	Effect	StdErr	p	Number	EAF	Effect	StdErr	p	Effect	StdErr	p	p(homo)
1	176156103	SEC16B	rs543874	G/A	BMI	0.0385122	0.00782248	8.51053e-07	36643	0.206193	0.0287663	0.0145032	0.0473182	0.0396481	0.00922338	1.71837e-05	0.526655
2	619244	TMEM18	rs12463617	C/A	BMI	0.0387	0.0115987	0.000848177	39823	0.911447	0.031	0.0211	0.142	0.0395	0.0146	0.006729	0.74044
2	24984820	ADCY3/RBJ	rs6545814	G/A	BMI	0.0287	0.00667183	1.69518e-05	39817	0.428939	0.0412	0.0115	0.0003638	0.021	0.0083	0.01103	0.154359
3	52830905	ITIH4	rs2256332	A/G	BMI	0.017163	0.00616698	0.00538523	39780	0.40353	0.0285047	0.0114988	0.0131779	0.0118643	0.00736326	0.107118	0.222962
4	44870561	GNPDA2	rs16858082	T/C	BMI	0.025	0.00708241	0.000415757	39818	0.324492	0.0428	0.0122	0.0004624	0.0189	0.0088	0.03057	0.112101
5	95876006	PCSK1	rs261967	C/A	BMI	0.0183823	0.00608237	0.00250924	39624	0.427919	0.0204133	0.0118581	0.0851666	0.0204736	0.00743034	0.00586196	0.996564
6	20793465	CDKAL1	rs9356744	T/C	BMI	0.0027	0.00677447	0.690221	39237	0.570622	0.0152	0.0121	0.2099	-0.0107	0.0086	0.213	0.0810352
11	2796327	KCNQ1	rs2237892	T/C	BMI	0.00636739	0.00635728	0.316542	39094	0.355644	0.0244325	0.0117872	0.0381903	-0.00383578	0.0075644	0.612096	0.0435545
11	27641093	BDNF	rs11030104	A/G	BMI	0.0269	0.00656919	4.22397e-05	39769	0.52742	0.0314	0.0114	0.005985	0.0175	0.0082	0.03217	0.322256
12	109898844	MYL2	rs12229654	T/G	BMI	0.0366295	0.00854081	1.79673e-05	33580	0.826545	0.110933	0.0167093	3.15836e-11	0.0139456	0.0100349	0.164619	6.49148e-07
12	110726149	ALDH2	rs671	G/A	BMI	0.025498	0.00891466	0.00423325	25509	0.780324	0.123588	0.0182699	1.33666e-11	-0.00171572	0.0107117	0.872746	3.28713e-09
16	3953468	ADCY9	rs2531995	T/C	BMI	0.017854	0.00730522	0.0145253	29121	0.341778	0.0223612	0.0144606	0.122019	0.017695	0.00874503	0.0430285	0.782458
16	52361075	FTO	rs1558902	A/T	BMI	0.0472733	0.00909817	2.0372e-07	39819	0.125107	0.0647054	0.0183467	0.000420589	0.044389	0.0114485	0.000105636	0.347498
18	55990749	MC4R	rs571312	A/C	BMI	0.0291491	0.00730846	6.65186e-05	39654	0.216488	0.0291289	0.0137534	0.0341802	0.0342689	0.00865998	7.58476e-05	0.751811
19	52260843	TMEM160	rs3810291	A/G	BMI	0.0199595	0.00731499	0.00636076	37222	0.256895	0.0270512	0.0138464	0.0507411	0.0166066	0.0084391	0.0490899	0.519501
1	233713673	TBCE	rs291386	C/T	WC	0.0155	0.00697976	0.0263709	39781	0.660383	0.0151	0.012	0.2089	0.0161	0.0086	0.05947	0.945997
3	191711042	IL1RAP	rs9817203	C/T	WC	0.0142	0.0080062	0.076125	28876	0.643258	0.0019	0.0149	0.8977	0.029	0.0097	0.002752	0.127446
6	50911009	TFAP2B	rs987237	G/A	WC	0.0271265	0.00817405	0.000904651	39304	0.16841	0.0202882	0.0152387	0.183072	0.0361369	0.0097341	0.000205303	0.380772
7	130088016	KLF14	rs7810507	A/G	HIP_adjBMI	0.0117528	0.006061	0.0524902	39851	0.424466	-0.00370397	0.0112723	0.742466	0.0154336	0.00719507	0.0319514	0.152411
10	104477433	SFXN2	rs7917772	A/G	HIP_adjBMI	0.0187	0.00667183	0.00506566	39271	0.480914	0.0049	0.0115	0.6739	0.0253	0.0083	0.002214	0.150319
22	33968115	HMGXB4	rs4821382	G/C	HIP_adjBMI	0.0315	0.0117014	0.00710263	17434	0.380509	0.0254	0.0356	0.4749	0.0276	0.0146	0.05866	0.954405
1	119305366	TBX15	rs984222	G/C	WHR_adjBMI	0.0203836	0.00622915	0.0010668	39575	0.619369	0.00948032	0.0127758	0.458054	0.0285747	0.00780771	0.000252413	0.20221
1	170600218	DNM3	rs2213732	G/A	WHR_adjBMI	0.0311	0.0105723	0.00326465	39590	0.111969	0.0258	0.0194	0.1834	0.0389	0.0136	0.004168	0.580315
1	217820132	LYPLAL1	rs2820443	T/C	WHR_adjBMI	0.0174	0.00728769	0.0169594	39671	0.710047	-0.0109	0.0126	0.389	0.0353	0.009	9.505e-05	0.00284796
2	67425225	ETAA1	rs2861568	T/A	WHR_adjBMI	0.0157	0.00667183	0.0186138	39252	0.488461	-0.0125	0.0126	0.3226	0.0393	0.0089	9.342e-06	0.000785351
2	165271139	GRB14	rs13017482	T/C	WHR_adjBMI	0.0061	0.0102644	0.552318	39261	0.879384	-0.0227	0.0175	0.195	0.0358	0.0129	0.005315	0.00712809
3	130749949	PLXND1	rs2625967	G/A	WHR_adjBMI	0.0282	0.00667183	2.37117e-05	39760	0.42742	0.0161	0.0116	0.1631	0.0327	0.0083	7.775e-05	0.244504
5	176452849	FGFR4	rs351855	G/A	WHR_adjBMI	0.012257	0.0111434	0.271364	21267	0.567129	0.0439	0.0201	0.02905	-0.015078	0.0154962	0.330547	0.0201361
6	7156817	RREB1	rs1334576	G/A	WHR_adjBMI	0.0176062	0.00692856	0.0110503	30480	0.4729	0.030591	0.0150567	0.0421816	0.0181745	0.00818775	0.0264383	0.468781
6	34305083	HMGA1	rs1759627	T/C	WHR_adjBMI	-0.012	0.0117014	0.305117	30968	0.868531	-0.0263	0.0222	0.2374	-0.0048	0.015	0.7491	0.422286
6	43866851	VEGFA	rs6905288	A/G	WHR_adjBMI	0.0238289	0.00717751	0.000900373	37382	0.745309	-0.0102328	0.0135789	0.451101	0.0356495	0.00840033	2.19746e-05	0.0040591
7	25827597	NFE2L3	rs12535846	G/A	WHR_adjBMI	0.007	0.00697976	0.315909	39117	0.63701	-0.0078	0.0126	0.535	0.0153	0.0089	0.08562	0.134278
8	72676782	MSC	rs12679556	G/T	WHR_adjBMI	0.0233413	0.00692111	0.000744957	39779	0.748796	0.0144262	0.0131502	0.272629	0.0309963	0.00825951	0.000174867	0.28595
9	106738433	ABCA1	rs3887137	T/C	WHR_adjBMI	0.0144	0.00892999	0.106844	25507	0.344438	-0.0044	0.0169	0.7954	0.0344	0.0112	0.002066	0.0556526
9	122536391	C5	rs4836831	C/T	WHR_adjBMI	0.0071	0.00739034	0.336696	31666	0.488674	0.0074	0.0136	0.5888	0.0039	0.0091	0.6682	0.830634
11	116147347	BUD13	rs664059	C/T	WC	0.00591744	0.00614517	0.335576	38842	0.474833	-0.00746388	0.0119509	0.53227	0.0124294	0.00740708	0.0933392	0.157109
12	26362117	ITPR2	rs1027087	A/T	WHR_adjBMI	0.0119	0.00759562	0.117187	39123	0.727074	-0.0154	0.0147	0.2938	0.0205	0.01	0.04002	0.0434617
16	80092291	CMIP	rs2925979	T/C	WHR_adjBMI	0.0141811	0.00696119	0.0416333	30710	0.400274	0.00615308	0.0139842	0.659934	0.0184982	0.0082956	0.0257553	0.447701
17	66037656	KCNJ2	rs11077501	C/T	WHR_adjBMI	0.0222166	0.00882061	0.0117784	23440	0.286707	0.0132789	0.0191023	0.486963	0.028068	0.0102835	0.00634491	0.49543
20	6542349	BMP2	rs6038557	G/A	WHR_adjBMI	0.012	0.0102644	0.242366	30945	0.172913	-0.0153	0.0198	0.4405	0.0259	0.013	0.04728	0.0819638
20	33435392	GDF5	rs4911495	A/C	WHR_adjBMI	0.0291233	0.00845546	0.000572502	36170	0.836022	0.0362554	0.0158458	0.0221364	0.0248299	0.0101077	0.0140282	0.543252
Alleles: Shown as effect allele/other allele.
Trait: Originally reported trait.
Effect: Effect of SNPs per allele (in percentage), derived from meta-analysis.
EAF: Effect allele frequency, estimated from stage I studies for Asian.
P: Derived from meta-analysis, adjusted for study-specific inflation factors.
p(homo): P-values for homogeneity test between men and women.
