# Supplementary material for: Genome-wide association studies in East Asians identify new loci for waist-hip ratio and waist circumference
Source: Sci Rep. 2016 Jan 20;6:17958. doi: 10.1038/srep17958 (PMC4726286; doi:10.1038/srep17958)
Supplement: Supplementary Table S9 [file srep17958-s10.xls]

## Sheet: Sheet1
Table S9. Associations between SNPs at previously reported loci and WCnoBMI in East Asian-ancestry populations
						Men & Women					Men			Women
Chr.	Position	Gene	SNP	Alleles	Trait	Effect	StdErr	p	Number	EAF	Effect	StdErr	p	Effect	StdErr	p	p(homo)
1	176156103	SEC16B	rs543874	G/A	BMI	0.0585164	0.00792878	1.58096e-13	41383	0.207467	0.0436256	0.0140308	0.00187553	0.067491	0.0094669	1.00986e-12	0.158542
2	619244	TMEM18	rs12463617	C/A	BMI	0.0599	0.0118053	3.8954e-07	44563	0.910609	0.0414	0.0202	0.0408	0.0783	0.0151	2.132e-07	0.143434
2	24984820	ADCY3/RBJ	rs6545814	G/A	BMI	0.0405	0.00679065	2.46011e-09	44557	0.42806	0.0408	0.0112	0.0002597	0.0433	0.0086	3.999e-07	0.859475
3	52830905	ITIH4	rs2256332	A/G	BMI	0.0279212	0.00624251	7.72183e-06	44520	0.406778	0.0368306	0.0111172	0.000923242	0.0243843	0.00755066	0.00124038	0.354375
4	44870561	GNPDA2	rs16858082	T/C	BMI	0.0301	0.00720854	2.97194e-05	44558	0.326913	0.0387	0.0119	0.001086	0.0315	0.0091	0.0005213	0.630787
5	95876006	PCSK1	rs261967	C/A	BMI	0.0265197	0.00624251	2.15462e-05	44364	0.428703	0.0377428	0.0113854	0.000916394	0.0251416	0.00755066	0.000869327	0.35633
6	20793465	CDKAL1	rs9356744	T/C	BMI	0.0207	0.00689512	0.00268104	43977	0.571207	0.0409	0.0116	0.0004099	0.0072	0.0088	0.4148	0.0206389
11	2796327	KCNQ1	rs2237892	T/C	BMI	0.0274084	0.00644337	2.10231e-05	43834	0.354098	0.0444395	0.0114066	9.78174e-05	0.021912	0.00774249	0.00465336	0.102244
11	27641093	BDNF	rs11030104	A/G	BMI	0.0418	0.00679065	7.483e-10	44509	0.527968	0.0463	0.0111	2.917e-05	0.0406	0.0085	1.55e-06	0.68349
12	109898844	MYL2	rs12229654	T/G	BMI	0.0467791	0.00871378	7.94355e-08	38320	0.827699	0.0969145	0.0162479	2.45005e-09	0.0315882	0.0103038	0.00217177	0.000685259
12	110726149	ALDH2	rs671	G/A	BMI	0.048236	0.0089354	6.72749e-08	30249	0.784061	0.108903	0.0167419	7.77838e-11	0.0296838	0.0105667	0.00496663	6.29542e-05
16	3953468	ADCY9	rs2531995	T/C	BMI	0.0276723	0.00725303	0.000136032	33861	0.33986	0.024724	0.0134472	0.0659744	0.0322002	0.00872797	0.000224857	0.640964
16	52361075	FTO	rs1558902	A/T	BMI	0.0794443	0.00929714	1.28e-17	44559	0.124418	0.0643207	0.0167319	0.000120952	0.086463	0.0113586	2.70894e-14	0.273561
18	55990749	MC4R	rs571312	A/C	BMI	0.0532693	0.00740927	6.50147e-13	44394	0.217649	0.0468696	0.0132764	0.000415087	0.0648689	0.00890951	3.31735e-13	0.260275
19	52260843	TMEM160	rs3810291	A/G	BMI	0.027181	0.00747011	0.000274089	41547	0.257696	0.0311844	0.0135666	0.0215271	0.0327576	0.00861427	0.000143123	0.922017
1	233713673	TBCE	rs291386	C/T	WC	0.0274	0.00710406	0.000114812	44521	0.661481	0.0353	0.0117	0.002446	0.0232	0.0089	0.009134	0.410445
3	191711042	IL1RAP	rs9817203	C/T	WC	0.021	0.00825325	0.0109449	33616	0.645776	-0.0016	0.0143	0.9119	0.0406	0.01	5.095e-05	0.0155895
6	50911009	TFAP2B	rs987237	G/A	WC	0.0342265	0.00828167	3.58367e-05	44044	0.170048	0.0364205	0.0146666	0.01302	0.0354302	0.0099858	0.000388087	0.955491
7	130088016	KLF14	rs7810507	A/G	HIP_adjBMI	-0.0092649	0.00614197	0.131438	44591	0.427327	-0.00847078	0.0108938	0.436818	-0.0147348	0.00738311	0.0459618	0.634081
10	104477433	SFXN2	rs7917772	A/G	HIP_adjBMI	0.0074	0.00689512	0.283171	43596	0.480503	-0.0027	0.0112	0.8074	0.0083	0.0086	0.3342	0.435987
22	33968115	HMGXB4	rs4821382	G/C	HIP_adjBMI	0.0023	0.0111785	0.836984	22174	0.381121	0.0216	0.0259	0.4051	-0.0093	0.0144	0.5165	0.297076
1	119305366	TBX15	rs984222	G/C	WHR_adjBMI	0.0144585	0.00631171	0.0219787	44315	0.620269	0.00538407	0.0117485	0.646753	0.0207242	0.00773096	0.00734742	0.275389
1	170600218	DNM3	rs2213732	G/A	WHR_adjBMI	0.0131	0.0107606	0.223449	44330	0.112403	-0.0016	0.0185	0.9297	0.0218	0.014	0.1188	0.313161
1	217820132	LYPLAL1	rs2820443	T/C	WHR_adjBMI	-0.0156	0.00752195	0.0380858	44411	0.707625	-0.0157	0.0122	0.1969	-0.0103	0.0094	0.2716	0.725874
2	67425225	ETAA1	rs2861568	T/A	WHR_adjBMI	0.0131	0.00679065	0.0537156	43992	0.487641	-0.0152	0.0115	0.1839	0.0292	0.0087	0.000848	0.00207676
2	165271139	GRB14	rs13017482	T/C	WHR_adjBMI	-0.0096	0.0104472	0.358142	44001	0.878827	-0.0264	0.0169	0.118	0.006	0.0132	0.6523	0.130813
3	130749949	PLXND1	rs2625967	G/A	WHR_adjBMI	0.0156	0.00689512	0.0236684	44500	0.426384	0.017	0.0112	0.128	0.0132	0.0086	0.124	0.787849
5	176452849	FGFR4	rs351855	G/A	WHR_adjBMI	0.00816363	0.0113335	0.471334	23711	0.566609	0.0156	0.0189	0.4081	0.00318564	0.0159493	0.841687	0.615675
6	7156817	RREB1	rs1334576	G/A	WHR_adjBMI	-0.00179946	0.00680069	0.791318	35220	0.477291	0.0125795	0.0136013	0.355031	-0.00478008	0.00811281	0.555726	0.27302
6	34305083	HMGA1	rs1759627	T/C	WHR_adjBMI	-0.0502	0.0113874	1.04145e-05	35708	0.86964	-0.071	0.0198	0.000348	-0.046	0.0148	0.001823	0.311861
6	43866851	VEGFA	rs6905288	A/G	WHR_adjBMI	0.00302531	0.00727056	0.677334	42122	0.745405	-0.0158623	0.0131102	0.22631	0.01268	0.00862841	0.141679	0.0689749
7	25827597	NFE2L3	rs12535846	G/A	WHR_adjBMI	0.0047	0.00710406	0.508232	43857	0.637363	0.004	0.0121	0.7434	0.0072	0.0092	0.4316	0.83326
8	72676782	MSC	rs12679556	G/T	WHR_adjBMI	0.0123437	0.0070857	0.0814993	44519	0.74827	0.0163767	0.0126763	0.196388	0.0112587	0.00844903	0.182682	0.736903
9	106738433	ABCA1	rs3887137	T/C	WHR_adjBMI	-0.0002	0.00867114	0.981598	30247	0.341678	0.0071	0.0151	0.6412	-0.0059	0.0111	0.5924	0.487888
9	122536391	C5	rs4836831	C/T	WHR_adjBMI	0.0164	0.00752195	0.0292363	36406	0.486958	0.007	0.013	0.5905	0.0139	0.0094	0.1391	0.667116
11	116147347	BUD13	rs664059	C/T	WC	0.00452462	0.00622694	0.467458	43582	0.474474	-0.0110838	0.0113842	0.330246	0.0122193	0.00757717	0.106822	0.0883747
12	26362117	ITPR2	rs1027087	A/T	WHR_adjBMI	-0.0016	0.00773089	0.83604	43863	0.726656	-0.0078	0.0133	0.5562	-0.0011	0.0099	0.9082	0.68614
16	80092291	CMIP	rs2925979	T/C	WHR_adjBMI	-0.00261138	0.00690397	0.70525	35450	0.399425	-0.0107082	0.0128762	0.405622	-0.00314758	0.00827923	0.703813	0.621384
17	66037656	KCNJ2	rs11077501	C/T	WHR_adjBMI	-0.00731908	0.00879181	0.405133	28180	0.287404	-0.0119007	0.0171824	0.488556	-0.00473824	0.0102355	0.643419	0.720252
20	6542349	BMP2	rs6038557	G/A	WHR_adjBMI	0.0108	0.0099248	0.276514	35685	0.174951	0.0163	0.0177	0.3572	0.0058	0.0129	0.6508	0.631649
20	33435392	GDF5	rs4911495	A/C	WHR_adjBMI	0.00645167	0.0086465	0.455571	40910	0.837264	0.00543148	0.0154696	0.725508	0.00449427	0.0104202	0.666249	0.959925
Alleles: Shown as effect allele/other allele.
Trait: Originally reported trait.
Effect: Effect of SNPs per allele (in percentage), derived from meta-analysis.
EAF: Effect allele frequency, estimated from stage I studies for Asian.
P: Derived from meta-analysis, adjusted for study-specific inflation factors.
p(homo): P-values for homogeneity test between men and women.
