# Supplementary material for: Genome-wide association studies in East Asians identify new loci for waist-hip ratio and waist circumference
Source: Sci Rep. 2016 Jan 20;6:17958. doi: 10.1038/srep17958 (PMC4726286; doi:10.1038/srep17958)
Supplement: Supplementary Table S10 [file srep17958-s11.xls]

## Sheet: Sheet1
Table S10. Associations between SNPs at previously reported loci and WHRadjBMI in East Asian-ancestry populations
						Men & Women					Men			Women
Chr.	Position	Gene	SNP	Alleles	Trait	Effect	StdErr	p	Number	EAF	Effect	StdErr	p	Effect	StdErr	p	p(homo)
1	176156103	SEC16B	rs543874	G/A	BMI	0.00621253	0.00671346	0.354766	36643	0.206193	-0.00609175	0.0117503	0.604156	0.0132162	0.00825951	0.109572	0.17885
2	619244	TMEM18	rs12463617	C/A	BMI	0.0057	0.0100032	0.568802	39823	0.911447	0.0059	0.0164	0.7184	0.0059	0.0128	0.648	1
2	24984820	ADCY3/RBJ	rs6545814	G/A	BMI	0.0086	0.00571612	0.132448	39817	0.428939	0.0112	0.0093	0.2307	0.007	0.0074	0.3481	0.723796
3	52830905	ITIH4	rs2256332	A/G	BMI	0.00216557	0.00532396	0.684185	39780	0.40353	0.00741695	0.00923591	0.421942	0.000807998	0.0065787	0.902249	0.560006
4	44870561	GNPDA2	rs16858082	T/C	BMI	0.0072	0.00612441	0.239745	39818	0.324492	0.0207	0.0099	0.03594	0.0017	0.0079	0.8247	0.133585
5	95876006	PCSK1	rs261967	C/A	BMI	0.00300091	0.00532396	0.572985	39624	0.427919	-0.00466995	0.00922022	0.612513	0.00822189	0.0065787	0.211382	0.25504
6	20793465	CDKAL1	rs9356744	T/C	BMI	-0.0117	0.00581819	0.0443323	39237	0.570622	-0.0204	0.0094	0.02999	-0.0093	0.0075	0.2182	0.355983
11	2796327	KCNQ1	rs2237892	T/C	BMI	-0.00908214	0.0055066	0.099082	39094	0.355644	-0.00418689	0.00952217	0.660155	-0.0136749	0.00683652	0.0454715	0.418284
11	27641093	BDNF	rs11030104	A/G	BMI	0.007	0.00571612	0.220723	39769	0.52742	0.013	0.0092	0.1598	0.003	0.0074	0.6787	0.397011
12	109898844	MYL2	rs12229654	T/G	BMI	0.0215916	0.00738596	0.00346314	33580	0.826545	0.0706926	0.0134032	1.33251e-07	0.00458473	0.00901985	0.611247	4.27756e-05
12	110726149	ALDH2	rs671	G/A	BMI	0.00623955	0.00777054	0.421989	25509	0.780324	0.0649823	0.0146168	8.75924e-06	-0.0150777	0.00968241	0.119416	4.96407e-06
16	3953468	ADCY9	rs2531995	T/C	BMI	0.00309896	0.0063958	0.62801	29121	0.341778	0.00196394	0.0117282	0.867012	0.00576016	0.00787859	0.464709	0.788171
16	52361075	FTO	rs1558902	A/T	BMI	0.00488725	0.00787436	0.534828	39819	0.125107	0.00667346	0.0136698	0.625416	0.00504128	0.00983972	0.608413	0.922801
18	55990749	MC4R	rs571312	A/C	BMI	0.00468917	0.00636129	0.461036	39654	0.216488	0.00934931	0.0110011	0.395405	0.00534602	0.00776471	0.491136	0.766234
19	52260843	TMEM160	rs3810291	A/G	BMI	0.00583436	0.0063096	0.355133	37222	0.256895	0.00994922	0.0112027	0.374482	0.00356852	0.00764072	0.640472	0.637967
1	233713673	TBCE	rs291386	C/T	WC	0.0044	0.00602234	0.465015	39781	0.660383	-0.0036	0.0097	0.7122	0.009	0.0077	0.242	0.308969
3	191711042	IL1RAP	rs9817203	C/T	WC	0.0118	0.006941	0.0891227	28876	0.643258	0.0083	0.0121	0.4934	0.0192	0.0086	0.02633	0.46279
6	50911009	TFAP2B	rs987237	G/A	WC	0.0116737	0.00712413	0.101292	39304	0.16841	-0.00202759	0.0122835	0.868892	0.020917	0.0087495	0.0168184	0.128154
7	130088016	KLF14	rs7810507	A/G	HIP_adjBMI	0.015979	0.00522604	0.00223137	39851	0.424466	-0.00455822	0.00910946	0.616805	0.0238707	0.00647786	0.000228733	0.0109804
10	104477433	SFXN2	rs7917772	A/G	HIP_adjBMI	0.02	0.00571612	0.000467218	39271	0.480914	0.0055	0.0093	0.5525	0.0289	0.0074	0.0001049	0.0489656
22	33968115	HMGXB4	rs4821382	G/C	HIP_adjBMI	0.035	0.0103094	0.000686406	17434	0.380509	0.0423	0.021	0.04435	0.0402	0.0125	0.001336	0.931523
1	119305366	TBX15	rs984222	G/C	WHR_adjBMI	0.0248754	0.00538786	3.89472e-06	39575	0.619369	0.0117416	0.00939678	0.211469	0.0309098	0.00670058	3.96902e-06	0.0967417
1	170600218	DNM3	rs2213732	G/A	WHR_adjBMI	0.0308	0.00918662	0.000800263	39590	0.111969	0.0255	0.0149	0.08566	0.0412	0.0119	0.0005473	0.410318
1	217820132	LYPLAL1	rs2820443	T/C	WHR_adjBMI	0.0209	0.00632856	0.000958303	39671	0.710047	-0.0104	0.0102	0.3071	0.0401	0.0081	7.871e-07	0.00010568
2	67425225	ETAA1	rs2861568	T/A	WHR_adjBMI	0.0115	0.00571612	0.0442352	39252	0.488461	-0.0074	0.0093	0.4235	0.0267	0.0074	0.0003419	0.00411517
2	165271139	GRB14	rs13017482	T/C	WHR_adjBMI	0.0224	0.00888039	0.0116554	39261	0.879384	0.0024	0.0141	0.8661	0.0434	0.0116	0.0001825	0.0247336
3	130749949	PLXND1	rs2625967	G/A	WHR_adjBMI	0.0241	0.00581819	3.44017e-05	39760	0.42742	0.0111	0.0093	0.2337	0.029	0.0075	0.0001025	0.134072
5	176452849	FGFR4	rs351855	G/A	WHR_adjBMI	0.0227832	0.0094831	0.0162833	21267	0.567129	0.0679	0.0142	1.838e-06	-0.00307112	0.0130069	0.813344	0.000228225
6	7156817	RREB1	rs1334576	G/A	WHR_adjBMI	0.0213447	0.00603195	0.000402244	30480	0.4729	0.0306922	0.0112442	0.00634108	0.0221505	0.00739668	0.00274758	0.525656
6	34305083	HMGA1	rs1759627	T/C	WHR_adjBMI	0.0029	0.0102074	0.776327	30968	0.868531	-0.0151	0.0172	0.3793	0.0089	0.0132	0.5002	0.268318
6	43866851	VEGFA	rs6905288	A/G	WHR_adjBMI	0.0254895	0.00617763	3.68976e-05	37382	0.745309	-0.00527032	0.0109349	0.629825	0.0412076	0.00759022	5.66563e-08	0.000479968
7	25827597	NFE2L3	rs12535846	G/A	WHR_adjBMI	0.012	0.00602234	0.0463072	39117	0.63701	-0.0014	0.0098	0.885	0.0196	0.0079	0.01234	0.0952569
8	72676782	MSC	rs12679556	G/T	WHR_adjBMI	0.0211747	0.00621548	0.000657378	39779	0.748796	0.00570005	0.0104985	0.587171	0.030234	0.00738522	4.24269e-05	0.0559586
9	106738433	ABCA1	rs3887137	T/C	WHR_adjBMI	0.023	0.00775759	0.00302841	25507	0.344438	0.0034	0.0135	0.8009	0.0372	0.0102	0.0002588	0.0457575
9	122536391	C5	rs4836831	C/T	WHR_adjBMI	0.0069	0.00632856	0.275583	31666	0.488674	0.0112	0.0104	0.2788	0.0034	0.0079	0.6665	0.550352
11	116147347	BUD13	rs664059	C/T	WC	0.0081504	0.0053037	0.124357	38842	0.474833	0.00252411	0.00921953	0.784255	0.0133283	0.00655618	0.0420589	0.339564
12	26362117	ITPR2	rs1027087	A/T	WHR_adjBMI	0.015	0.0065327	0.0216679	39123	0.727074	-0.0034	0.0108	0.7547	0.0277	0.0084	0.0009881	0.0230236
16	80092291	CMIP	rs2925979	T/C	WHR_adjBMI	0.0196504	0.0060625	0.00118985	30710	0.400274	0.0104085	0.0113478	0.359026	0.026189	0.00750539	0.00048419	0.246097
17	66037656	KCNJ2	rs11077501	C/T	WHR_adjBMI	0.0295008	0.00771321	0.000130928	23440	0.286707	0.0253438	0.0151151	0.0935985	0.0348935	0.00927397	0.000168213	0.590222
20	6542349	BMP2	rs6038557	G/A	WHR_adjBMI	0.0171	0.00888039	0.0541556	30945	0.172913	-0.0084	0.0151	0.5806	0.0368	0.0115	0.001384	0.0172475
20	33435392	GDF5	rs4911495	A/C	WHR_adjBMI	0.0288372	0.00733097	8.36796e-05	36170	0.836022	0.0431511	0.0128034	0.000750901	0.0252463	0.0091196	0.00563407	0.254686
Alleles: Shown as effect allele/other allele.
Trait: Originally reported trait.
Effect: Effect of SNPs per allele (in percentage), derived from meta-analysis.
EAF: Effect allele frequency, estimated from stage I studies for Asian.
P: Derived from meta-analysis, adjusted for study-specific inflation factors.
p(homo): P-values for homogeneity test between men and women.
