# Supplementary material for: Genome-wide association studies in East Asians identify new loci for waist-hip ratio and waist circumference
Source: Sci Rep. 2016 Jan 20;6:17958. doi: 10.1038/srep17958 (PMC4726286; doi:10.1038/srep17958)
Supplement: Supplementary Table S11 [file srep17958-s12.xls]

## Sheet: Sheet1
Table S11. Associations between SNPs at previously reported loci and WCadjBMI in East Asian-ancestry populations
						Men & Women					Men			Women
Chr.	Position	Gene	SNP	Alleles	Trait	Effect	StdErr	p	Number	EAF	Effect	StdErr	p	Effect	StdErr	p	p(homo)
1	176156103	SEC16B	rs543874	G/A	BMI	0.00292098	0.00443519	0.510158	41383	0.207467	-0.0132064	0.00754209	0.0799403	0.00702803	0.00566351	0.21463	0.0319248
2	619244	TMEM18	rs12463617	C/A	BMI	0.0018	0.00666949	0.787248	44563	0.910609	0.0028	0.0106	0.7903	0.0004	0.009	0.9685	0.86297
2	24984820	ADCY3/RBJ	rs6545814	G/A	BMI	0.0055	0.00379648	0.147418	44557	0.42806	-0.0026	0.006	0.6706	0.01	0.0052	0.05171	0.112525
3	52830905	ITIH4	rs2256332	A/G	BMI	0.000923696	0.00351324	0.792613	44520	0.406778	0.000961422	0.00599277	0.872542	-0.00238607	0.00442138	0.589428	0.653077
4	44870561	GNPDA2	rs16858082	T/C	BMI	0.0007	0.0041043	0.864575	44558	0.326913	0.0066	0.0064	0.3044	-0.0025	0.0055	0.6465	0.280865
5	95876006	PCSK1	rs261967	C/A	BMI	-0.000577106	0.00343762	0.866678	44364	0.428703	-0.00842741	0.00598269	0.158944	0.0012123	0.00435942	0.780945	0.19284
6	20793465	CDKAL1	rs9356744	T/C	BMI	-0.0043	0.00379648	0.25737	43977	0.571207	-0.0011	0.0061	0.858	0.0063	0.0052	0.2292	0.355904
11	2796327	KCNQ1	rs2237892	T/C	BMI	0.00209943	0.00361269	0.561155	43834	0.354098	0.000362961	0.00618362	0.953193	-0.000421373	0.00458806	0.926824	0.918865
11	27641093	BDNF	rs11030104	A/G	BMI	0.0067	0.00379648	0.0775984	44509	0.527968	0.0083	0.006	0.1646	0.0042	0.0051	0.4098	0.602605
12	109898844	MYL2	rs12229654	T/G	BMI	0.0173676	0.00500862	0.00052525	38320	0.827699	0.0272471	0.00846148	0.00128132	0.0123192	0.00602139	0.0407656	0.150603
12	110726149	ALDH2	rs671	G/A	BMI	0.0118655	0.00495096	0.0165482	30249	0.784061	0.0291725	0.00978081	0.0028579	0.00723023	0.00639282	0.258058	0.0604004
16	3953468	ADCY9	rs2531995	T/C	BMI	0.00495593	0.00411485	0.228434	33861	0.33986	0.00578654	0.00737915	0.432938	0.00933124	0.00520717	0.0731333	0.694699
16	52361075	FTO	rs1558902	A/T	BMI	0.0065738	0.00512929	0.199976	44559	0.124418	-0.00470541	0.00885069	0.594973	0.0136776	0.00652147	0.035965	0.0944999
18	55990749	MC4R	rs571312	A/C	BMI	0.0081839	0.00417694	0.050077	44394	0.217649	0.00943556	0.00707376	0.182243	0.00875957	0.00529804	0.0982571	0.939031
19	52260843	TMEM160	rs3810291	A/G	BMI	0.00372982	0.00415942	0.369871	41547	0.257696	0.0102218	0.00730275	0.161597	0.00580839	0.00508399	0.253252	0.619899
1	233713673	TBCE	rs291386	C/T	WC	0.0091	0.00400169	0.0229637	44521	0.661481	0.0046	0.0063	0.4666	0.0088	0.0053	0.09729	0.609946
3	191711042	IL1RAP	rs9817203	C/T	WC	0.0132	0.00471995	0.00516366	33616	0.645776	0.0038	0.0072	0.5945	0.0186	0.0058	0.001387	0.109427
6	50911009	TFAP2B	rs987237	G/A	WC	0.00689487	0.00465701	0.13873	44044	0.170048	-0.00273328	0.00795889	0.731279	0.00970294	0.0059167	0.101021	0.209841
7	130088016	KLF14	rs7810507	A/G	HIP_adjBMI	-0.000643506	0.00342986	0.851176	44591	0.427327	-0.0101808	0.00587696	0.0832166	0.00174821	0.00434525	0.687444	0.102654
10	104477433	SFXN2	rs7917772	A/G	HIP_adjBMI	0.0079	0.00379648	0.0374452	43596	0.480503	0.0017	0.0061	0.7771	0.0185	0.0051	0.0003343	0.034608
22	33968115	HMGXB4	rs4821382	G/C	HIP_adjBMI	0.0084	0.00625906	0.179578	22174	0.381121	0.0118	0.0115	0.3053	0.0114	0.008	0.1555	0.977221
1	119305366	TBX15	rs984222	G/C	WHR_adjBMI	0.0206713	0.00351324	4.00867e-09	44315	0.620269	0.0128212	0.00606945	0.0346501	0.0239556	0.00448236	9.07089e-08	0.140027
1	170600218	DNM3	rs2213732	G/A	WHR_adjBMI	0.0118	0.00595124	0.0473918	44330	0.112403	0.003	0.0096	0.7515	0.0148	0.0081	0.06607	0.347504
1	217820132	LYPLAL1	rs2820443	T/C	WHR_adjBMI	-0.0059	0.00420691	0.160779	44411	0.707625	-0.0206	0.0066	0.00172	0.0036	0.0057	0.5253	0.00551987
2	67425225	ETAA1	rs2861568	T/A	WHR_adjBMI	0.0072	0.00379648	0.0578947	43992	0.487641	-0.0057	0.006	0.3432	0.0181	0.0051	0.0004428	0.00250813
2	165271139	GRB14	rs13017482	T/C	WHR_adjBMI	0.0169	0.00584863	0.00385773	44001	0.878827	0.0058	0.0092	0.53	0.0229	0.008	0.004225	0.160742
3	130749949	PLXND1	rs2625967	G/A	WHR_adjBMI	0.0087	0.00379648	0.0219289	44500	0.426384	0.0052	0.006	0.3922	0.0122	0.0051	0.01796	0.374041
5	176452849	FGFR4	rs351855	G/A	WHR_adjBMI	0.023857	0.00608038	8.72376e-05	23711	0.566609	0.0277	0.0105	0.008462	0.00310566	0.0104045	0.765327	0.0961481
6	7156817	RREB1	rs1334576	G/A	WHR_adjBMI	0.00476986	0.00378322	0.207383	35220	0.477291	0.00369415	0.00699586	0.597466	0.0041379	0.00478916	0.38758	0.958257
6	34305083	HMGA1	rs1759627	T/C	WHR_adjBMI	-0.0269	0.00636167	2.35304e-05	35708	0.86964	-0.014	0.0106	0.1888	-0.0196	0.0088	0.026	0.684389
6	43866851	VEGFA	rs6905288	A/G	WHR_adjBMI	0.00965403	0.00409859	0.0185002	42122	0.745405	0.00180584	0.00712315	0.799869	0.0211576	0.00508399	3.15998e-05	0.0270156
7	25827597	NFE2L3	rs12535846	G/A	WHR_adjBMI	0.0112	0.00400169	0.00512904	43857	0.637363	0.0083	0.0063	0.191	0.0184	0.0054	0.0006312	0.22352
8	72676782	MSC	rs12679556	G/T	WHR_adjBMI	0.0107976	0.00390258	0.00566101	44519	0.74827	0.00608448	0.00677109	0.368868	0.0186974	0.00495032	0.000158728	0.132649
9	106738433	ABCA1	rs3887137	T/C	WHR_adjBMI	0.0112	0.00482255	0.0202103	30247	0.341678	0.0114	0.009	0.2049	0.0098	0.0071	0.1681	0.888996
9	122536391	C5	rs4836831	C/T	WHR_adjBMI	0.0154	0.00420691	0.00025158	36406	0.486958	0.0134	0.0065	0.04045	0.0149	0.0057	0.009404	0.862254
11	116147347	BUD13	rs664059	C/T	WC	0.011789	0.00342986	0.000587806	43582	0.474474	0.00734677	0.00598192	0.219386	0.0152538	0.00440661	0.000537028	0.287223
12	26362117	ITPR2	rs1027087	A/T	WHR_adjBMI	0.0091	0.00430952	0.0347202	43863	0.726656	-0.0013	0.0069	0.8482	0.0207	0.0058	0.0003117	0.0146596
16	80092291	CMIP	rs2925979	T/C	WHR_adjBMI	0.00466017	0.0038746	0.229074	35450	0.399425	0.00198342	0.00709473	0.779813	0.00997297	0.0048824	0.0410884	0.353572
17	66037656	KCNJ2	rs11077501	C/T	WHR_adjBMI	0.00785707	0.00475049	0.0981375	28180	0.287404	0.00904411	0.00987567	0.359774	0.0080099	0.00617235	0.194388	0.929238
20	6542349	BMP2	rs6038557	G/A	WHR_adjBMI	0.0189	0.00564341	0.000810929	35685	0.174951	0.0144	0.0093	0.1211	0.0302	0.0077	8.165e-05	0.190669
20	33435392	GDF5	rs4911495	A/C	WHR_adjBMI	0.00635148	0.00486618	0.191815	40910	0.837264	0.00465193	0.00802609	0.562184	0.00436649	0.00588893	0.458407	0.977125
Alleles: Shown as effect allele/other allele.
Trait: Originally reported trait.
Effect: Effect of SNPs per allele (in percentage), derived from meta-analysis.
EAF: Effect allele frequency, estimated from stage I studies for Asian.
P: Derived from meta-analysis, adjusted for study-specific inflation factors.
p(homo): P-values for homogeneity test between men and women.
