# Supplementary material for: Genome-wide association studies in East Asians identify new loci for waist-hip ratio and waist circumference
Source: Sci Rep. 2016 Jan 20;6:17958. doi: 10.1038/srep17958 (PMC4726286; doi:10.1038/srep17958)
Supplement: Supplementary Table S12 [file srep17958-s13.xls]

## Sheet: Sheet1
Table S12. Functional annotation of the newly identified SNPs and those SNPs in strong LD (r2>0.6)
								Frequency of A1
Chr.	Position	SNP	Query SNP	A1	A2	r2	D'	AFR	AMR	ASN	EUR	GERP_cons	SiPhy_cons	Promoter_ENCODE	Enhancer_ENCODE	Promoter_Roadmap	Enhancer_Roadmap	DNAse	Proteins	Motifs	GENCODE_id	GENCODE_name	GENCODE_direction	GENCODE_distance	RefSeq_id	RefSeq_name	RefSeq_direction	RefSeq_distance	dbSNP_functional_annotation
2	56096892	rs3791679	yes	A	G	1	1	0.04	0.27	0.77	0.23	1	1	.	NHEK,5_Strong_Enhancer;NHLF,5_Strong_Enhancer	.	MSC.ADIPC,13_EnhA;BM.MSC,9_TxEnhG1;ADI.MSC,9_TxEnhG1;CHON.BMMSC,14_Enh;MUS.SC,13_EnhA	AWG,HSMMtube,None;Duke,Fibrobl,None;Duke,PanIsletD,None;UW,AoAF,None;UW,HA-h,None;UW,HAEpiC,None;UW,HBMEC,None;UW,HCFaa,None;UW,HGF,None;UW,HPF,None;UW,HPdLF,None;UW,HRPEpiC,None;UW,WI-38,None	MCF10A-Er-Src,STAT3,Harvard(Weissman),TAM_1uM_36hr	FXR_3;Pou3f2_2	ENSG00000115380.14	EFEMP1	0	0	NM_001039349	EFEMP1	0	0	INT
2	56028084	rs62167713	no	C	T	0.63	0.87	0.03	0.27	0.79	0.21	0	0	.	.	.	BR.MYO,11_EnhWk1;ESO,12_EnhWk2;NCC.COR2,14_Enh;BN.FE0,12_EnhWk2;NCC.GED2,12_EnhWk2	AWG,A549,None	.	Smad3_2;Zfp105	ENSG00000115380.14	EFEMP1	3	65017	NM_001039349	EFEMP1	3	65011	.
2	56034335	rs10496051	no	C	A	0.69	0.88	0.03	0.27	0.79	0.2	0	0	.	.	.	BN.AC,12_EnhWk2	.	.	.	ENSG00000115380.14	EFEMP1	3	58766	NM_001039349	EFEMP1	3	58760	.
2	56039314	rs11125602	no	A	T	0.69	0.88	0.03	0.27	0.79	0.2	0	0	.	.	.	.	.	.	Sox_2	ENSG00000115380.14	EFEMP1	3	53787	NM_001039349	EFEMP1	3	53781	.
2	56046214	rs141087553	no	A	G	0.61	0.78	0.04	0.27	0.78	0.2	0	0	.	.	.	.	.	.	AP-2_known5;SP1_known3	ENSG00000115380.14	EFEMP1	3	46887	NM_001039349	EFEMP1	3	46881	.
2	56058765	rs4347871	no	C	A	0.69	0.88	0.03	0.27	0.79	0.2	0	0	.	HSMM,7_Weak_Enhancer	.	.	.	.	Pax-4_1	ENSG00000115380.14	EFEMP1	3	34336	NM_001039349	EFEMP1	3	34330	.
2	56059103	rs112485479	no	C	T	0.69	0.88	0.03	0.27	0.77	0.2	0	0	.	HSMM,7_Weak_Enhancer	.	.	.	.	Arid5b;HDAC2_disc3	ENSG00000115380.14	EFEMP1	3	33998	NM_001039349	EFEMP1	3	33992	.
2	56067182	rs4146922	no	T	A	0.69	0.88	0.03	0.27	0.79	0.2	0	0	.	NHLF,7_Weak_Enhancer;HSMM,5_Strong_Enhancer;NHEK,4_Strong_Enhancer;H1,7_Weak_Enhancer;HMEC,5_Strong_Enhancer;HepG2,7_Weak_Enhancer	.	HUES64,12_EnhWk2;HD.CD56MESC,11_EnhWk1;H9,11_EnhWk1;IPS.18,12_EnhWk2;ESO,14_Enh;KID.FE,12_EnhWk2;R.MUC31,12_EnhWk2;H1.BMP4DM,12_EnhWk2;GAS,14_Enh;NCC.GED2,12_EnhWk2;NCC.COR2,12_EnhWk2;BN.GM2,12_EnhWk2;LNG.FE,12_EnhWk2;IPS.15,12_EnhWk2;IPS.DF6,12_EnhWk2;ES.I3,11_EnhWk1;HUES6,12_EnhWk2;ST.MUC,11_EnhWk1;IMR90,14_Enh;IPS.20,12_EnhWk2;HUES48,11_EnhWk1;BR.H35,11_EnhWk1;PFK.2,13_EnhA;HD.CD184EC,12_EnhWk…	.	.	Foxf2;Foxk1	ENSG00000115380.14	EFEMP1	3	25919	NM_001039349	EFEMP1	3	25913	.
2	56072109	rs7591694	no	T	C	0.69	0.88	0.03	0.27	0.79	0.2	0	0	.	.	.	MSC.ADIPC,11_EnhWk1;ADI.NUC,14_Enh;CHON.BMMSC,14_Enh	.	.	En-1_2;Mef2_disc1;Mef2_known3	ENSG00000115380.14	EFEMP1	3	20992	NM_001039349	EFEMP1	3	20986	.
2	56072501	rs1430202	no	G	A	0.69	0.88	0.03	0.27	0.8	0.2	0	0	.	.	.	.	.	.	.	ENSG00000115380.14	EFEMP1	3	20600	NM_001039349	EFEMP1	3	20594	.
2	56075674	rs201699038	no	GCA	G	0.73	0.93	0.03	0.19	0.51	0.15	0	0	.	HepG2,6_Weak_Enhancer;NHLF,7_Weak_Enhancer;K562,7_Weak_Enhancer	.	ST.MUC,11_EnhWk1;IMR90,11_EnhWk1	.	K562,TAL1,Stanford,None	ATF3_known3;E4BP4;HLF;Jundm2;Myc_disc2;Myc_disc6;Myc_known1;Myc_known3;Myc_known4;Myc_known7;Myc_known9;Pax-2_1;Pax-5_disc1;Pax-5_known1;Pax-5_known3;Pax-6_1	ENSG00000115380.14	EFEMP1	3	17427	NM_001039349	EFEMP1	3	17421	.
2	56075675	rs62164478	no	C	T	0.73	0.93	0.03	0.19	0.51	0.15	0	0	.	HepG2,6_Weak_Enhancer;NHLF,7_Weak_Enhancer;K562,7_Weak_Enhancer	.	ST.MUC,11_EnhWk1;IMR90,11_EnhWk1	.	K562,TAL1,Stanford,None	ATF3_known3;Pax-2_1;Pax-5_disc1;Pax-5_known1;Pax-5_known3;Pax-6_1	ENSG00000115380.14	EFEMP1	3	17426	NM_001039349	EFEMP1	3	17420	.
2	56075676	rs147818656	no	AT	A	0.73	0.93	0.03	0.19	0.51	0.15	0	0	.	HepG2,6_Weak_Enhancer;NHLF,7_Weak_Enhancer;K562,7_Weak_Enhancer	.	ST.MUC,11_EnhWk1;IMR90,11_EnhWk1	.	.	ATF3_known3;Mxi1_disc2;Myc_disc5;Myc_disc6;Myc_known1;Myc_known3;Myc_known4;Myc_known7;Myc_known9;Pax-2_1;Pax-5_disc1;Pax-5_known1;Pax-5_known3;Pax-6_1	ENSG00000115380.14	EFEMP1	3	17425	NM_001039349	EFEMP1	3	17419	.
2	56080379	rs58680090	no	T	A	0.79	0.94	0.03	0.27	0.77	0.2	0	0	.	.	.	.	.	.	ERalpha-a_disc1;ERalpha-a_known3;ERalpha-a_known4;Esr2;RORalpha1_1;RXRA_known7	ENSG00000115380.14	EFEMP1	3	12722	NM_001039349	EFEMP1	3	12716	.
2	56111309	rs3791675	no	C	T	0.7	0.84	0.04	0.27	0.76	0.23	0	0	.	HMEC,7_Weak_Enhancer;NHLF,5_Strong_Enhancer;Huvec,5_Strong_Enhancer;NHEK,7_Weak_Enhancer	.	BM.MSC,9_TxEnhG1;ADI.MSC,13_EnhA;MSC.ADIPC,13_EnhA;BR.H35,11_EnhWk1;ADI.NUC,13_EnhA;PFF.1,11_EnhWk1;SPL,14_Enh;MUS.SC,13_EnhA;PFK.3,11_EnhWk1;IMR90,14_Enh;CHON.BMMSC,14_Enh	.	.	AIRE_2;Cdx;Mef2_known2;Mef2_known5	ENSG00000115380.14	EFEMP1	0	0	NM_001039349	EFEMP1	0	0	INT
15	84590910	rs8030379	yes	G	A	1	1	0.82	0.69	0.72	0.53	0	0	.	.	.	R.SMUS,11_EnhWk1;COL.SMUS,11_EnhWk1	.	.	Arid3a_2;Pou1f1_2	ENSG00000156218.8	ADAMTSL3	0	0	NM_207517	ADAMTSL3	0	0	INT
15	84548746	rs7182563	no	A	G	0.73	0.91	0.84	0.68	0.72	0.51	1	0	.	.	.	HD.CD184EC,12_EnhWk2	.	.	CEBPB_known4;Pax-4_4	ENSG00000156218.8	ADAMTSL3	0	0	NM_207517	ADAMTSL3	0	0	INT
15	84548980	rs11629657	no	C	G	0.73	0.91	0.84	0.68	0.72	0.51	0	0	.	.	.	HD.CD184EC,12_EnhWk2	.	.	Nanog_disc2;Sox_1;Sox_13	ENSG00000156218.8	ADAMTSL3	0	0	NM_207517	ADAMTSL3	0	0	INT
15	84549428	rs7181926	no	G	C	0.73	0.9	0.83	0.68	0.72	0.51	0	1	.	.	.	HD.CD184EC,12_EnhWk2;PANC,14_Enh	.	.	Cphx;Hdx;Maf_disc2;Pou3f2_2	ENSG00000156218.8	ADAMTSL3	0	0	NM_207517	ADAMTSL3	0	0	INT
15	84552494	rs12916223	no	C	T	0.67	0.83	0.82	0.66	0.7	0.51	0	0	.	.	.	.	.	.	AIRE_1;Zfp105	ENSG00000156218.8	ADAMTSL3	0	0	NM_207517	ADAMTSL3	0	0	INT
15	84552843	rs28801104	no	C	T	0.74	0.91	0.84	0.67	0.72	0.51	0	0	.	.	.	.	.	.	GR_disc4;Nrf1_known2;TATA_disc1;YY1_disc2;YY1_known3	ENSG00000156218.8	ADAMTSL3	0	0	NM_207517	ADAMTSL3	0	0	INT
15	84553066	rs12900412	no	G	A	0.74	0.91	0.84	0.68	0.72	0.51	0	0	.	.	.	.	.	.	CEBPB_known2;Cart1;Cdc5;Cdx;Irx;Pou2f2_known2;Pou2f2_known6;SIX5_known2;TCF11::MafG;p300_disc6	ENSG00000156218.8	ADAMTSL3	0	0	NM_207517	ADAMTSL3	0	0	INT
15	84553088	rs201412487	no	T	TC	0.67	0.83	0.82	0.67	0.71	0.51	0	0	.	.	.	.	.	.	Elf3;Elf5;Evi-1_4;Foxa_known4;Foxp1;GATA_disc3;GATA_known8;HDAC2_disc6;Irf_disc3;PPAR_1;PPAR_3;PRDM1_known1;STAT_known3;TATA_disc7;Zfp105;p300_disc10;p300_disc5	ENSG00000156218.8	ADAMTSL3	0	0	NM_207517	ADAMTSL3	0	0	INT
15	84557676	rs2401171	no	T	G	0.72	0.92	0.84	0.68	0.72	0.51	1	0	.	.	.	.	.	.	.	ENSG00000156218.8	ADAMTSL3	0	0	NM_207517	ADAMTSL3	0	0	INT
15	84561879	rs899927	no	C	T	0.67	0.93	0.78	0.51	0.69	0.32	0	0	.	.	.	.	.	.	En-1_1;Foxp1;Hoxc6;Ncx_1	ENSG00000156218.8	ADAMTSL3	0	0	NM_207517	ADAMTSL3	0	0	INT
15	84562740	rs4414460	no	A	G	0.78	0.93	0.8	0.51	0.69	0.32	0	0	.	.	.	.	.	.	Cdx;Foxp1	ENSG00000156218.8	ADAMTSL3	0	0	NM_207517	ADAMTSL3	0	0	INT
15	84564817	rs8041056	no	G	A	0.91	0.96	0.82	0.68	0.72	0.53	0	0	.	.	.	.	.	K562,ELF1,HudsonAlpha,None	Myc_disc6;p300_disc2	ENSG00000156218.8	ADAMTSL3	0	0	NM_207517	ADAMTSL3	0	0	INT
15	84565268	rs6603001	no	A	G	0.91	0.96	0.82	0.68	0.72	0.53	0	0	.	.	.	.	.	.	Cart1;Hoxd8;Pou2f2_known6;Pou3f2_3;TEF	ENSG00000156218.8	ADAMTSL3	0	0	NM_207517	ADAMTSL3	0	0	INT
15	84566444	rs7162129	no	T	C	0.91	0.96	0.82	0.69	0.72	0.53	0	0	.	.	.	.	.	.	Ets_disc1	ENSG00000156218.8	ADAMTSL3	0	0	NM_207517	ADAMTSL3	0	0	INT
15	84567413	rs11857009	no	T	C	0.91	0.96	0.82	0.69	0.72	0.53	0	0	.	.	.	.	.	.	Cdx;Evi-1_2;GATA_known8;GR_known8	ENSG00000156218.8	ADAMTSL3	0	0	NM_207517	ADAMTSL3	0	0	INT
15	84567762	rs2046120	no	T	A	0.91	0.96	0.82	0.69	0.72	0.53	0	0	.	.	.	.	.	.	Irf_known5;PRDM1_disc1;Sox_1;Sox_17	ENSG00000156218.8	ADAMTSL3	0	0	NM_207517	ADAMTSL3	0	0	INT
15	84568095	rs11259928	no	A	G	0.89	0.96	0.82	0.68	0.72	0.54	0	0	.	.	.	.	.	.	Bbx;Foxo_2	ENSG00000156218.8	ADAMTSL3	0	0	NM_207517	ADAMTSL3	0	0	INT
15	84568158	rs10906982	no	T	A	0.91	0.96	0.82	0.68	0.72	0.53	0	0	.	.	.	.	.	.	Maf_disc2;Maf_known3;Maf_known4;Mrg_2;Tgif1_2	ENSG00000156218.8	ADAMTSL3	0	0	NM_207517	ADAMTSL3	0	0	INT
15	84568172	rs67203616	no	TG	T	0.83	0.93	0.83	0.67	0.72	0.53	0	0	.	.	.	.	.	.	ATF3_disc1;BHLHE40_known1;BHLHE40_known2;CDP_2;DMRT3;Myc_disc1;NF-E2_disc2;Pou3f2_1;SREBP_known4;TFE	ENSG00000156218.8	ADAMTSL3	0	0	NM_207517	ADAMTSL3	0	0	INT
15	84568504	rs6603004	no	A	G	0.91	0.96	0.82	0.69	0.72	0.53	1	0	.	.	.	MSC.ADIPC,12_EnhWk2	UW,HAEpiC,None	.	Ik-1_1;Ik-3;RBP-Jkappa_1;SRF_known5	ENSG00000156218.8	ADAMTSL3	0	0	NM_207517	ADAMTSL3	0	0	INT
15	84569183	rs10906983	no	A	G	0.91	0.96	0.82	0.69	0.72	0.53	0	0	.	.	.	COL.SMUS,9_TxEnhG1;MSC.ADIPC,15_EnhP;ST.SMUS28,9_TxEnhG1;SK.MUS,11_EnhWk1	.	.	ELF1_known1;FEV;Mef2_disc2;STAT_known1;STAT_known13;p300_disc10	ENSG00000156218.8	ADAMTSL3	0	0	NM_207517	ADAMTSL3	0	0	INT
15	84569555	rs922664	no	A	G	0.91	0.96	0.82	0.68	0.72	0.53	0	0	.	.	.	COL.SMUS,9_TxEnhG1	.	.	Foxp1;HDAC2_disc6;PPAR_1;Pax-4_4;Pax-4_5;SIX5_disc4	ENSG00000156218.8	ADAMTSL3	0	0	NM_207517	ADAMTSL3	0	0	INT
15	84569793	rs1564472	no	T	C	0.91	0.96	0.82	0.69	0.72	0.53	0	0	.	.	.	.	.	.	Sox_1;TATA_disc5	ENSG00000156218.8	ADAMTSL3	0	0	NM_207517	ADAMTSL3	0	0	INT
15	84569942	rs1564473	no	T	G	0.91	0.96	0.82	0.69	0.72	0.53	0	0	.	.	H1.BMP4DT,5_TssD1	.	.	.	AP-1_disc1;ATF3_known1;ATF3_known3;ATF3_known9;STAT_known15	ENSG00000156218.8	ADAMTSL3	0	0	NM_207517	ADAMTSL3	0	0	INT
15	84570033	rs1564474	no	G	A	0.91	0.96	0.82	0.69	0.72	0.53	0	0	.	.	.	.	.	.	EWSR1-FLI1;Ets_known8;PU.1_known3;p300_disc5	ENSG00000156218.8	ADAMTSL3	0	0	NM_207517	ADAMTSL3	0	0	INT
15	84570175	rs77575954	no	A	T	0.91	0.96	0.82	0.69	0.72	0.53	0	0	.	.	.	.	.	.	HMG-IY_2;Ik-2_3;NF-kappaB_known5	ENSG00000156218.8	ADAMTSL3	0	0	NM_207517	ADAMTSL3	0	0	INT
15	84570262	rs10152139	no	A	T	0.91	0.96	0.82	0.69	0.72	0.53	0	0	.	.	.	.	.	.	DMRT2;Foxd3;HNF1_5;Pax-4_5	ENSG00000156218.8	ADAMTSL3	0	0	NM_207517	ADAMTSL3	0	0	INT
15	84570381	rs10152119	no	C	T	0.91	0.96	0.82	0.69	0.72	0.53	0	0	.	.	.	.	.	.	Foxp1;Pax-4_4;RREB-1_2	ENSG00000156218.8	ADAMTSL3	0	0	NM_207517	ADAMTSL3	0	0	INT
15	84570734	rs1471552	no	G	A	0.91	0.96	0.82	0.69	0.72	0.53	0	0	.	.	.	.	.	.	.	ENSG00000156218.8	ADAMTSL3	0	0	NM_207517	ADAMTSL3	0	0	INT
15	84571038	rs1471553	no	G	T	0.91	0.96	0.82	0.69	0.72	0.53	0	0	.	.	.	.	.	.	DMRT5;FAC1;Foxd3;Foxo_2;Foxo_3;Foxp1;HDAC2_disc6;Mef2_known1;Pou5f1_known2;Sox_13;Sox_4;Zfp105	ENSG00000156218.8	ADAMTSL3	0	0	NM_207517	ADAMTSL3	0	0	INT
15	84571078	rs1471554	no	A	C	0.85	0.94	0.81	0.67	0.72	0.53	0	0	.	.	.	.	.	.	Maf_known2;Zbtb3	ENSG00000156218.8	ADAMTSL3	0	0	NM_207517	ADAMTSL3	0	0	INT
15	84572229	rs1564475	no	C	G	0.91	0.96	0.82	0.69	0.72	0.53	0	0	.	.	.	COL.SMUS,11_EnhWk1	.	.	BCL_disc4;HDAC2_disc6;Hbp1;Pax-5_disc3;Smad3_1;Smad_2	ENSG00000156218.8	ADAMTSL3	0	0	NM_207517	ADAMTSL3	0	0	INT
15	84572456	rs66990951	no	A	T	0.8	0.94	0.8	0.52	0.69	0.34	0	0	.	HSMM,6_Weak_Enhancer	.	COL.SMUS,11_EnhWk1;ST.SMUS28,11_EnhWk1	.	.	Nr2f2	ENSG00000156218.8	ADAMTSL3	0	0	NM_207517	ADAMTSL3	0	0	INT
15	84572654	rs117031571	no	T	C	0.6	0.94	0.75	0.64	0.71	0.49	0	0	.	HSMM,4_Strong_Enhancer	.	COL.SMUS,11_EnhWk1;ST.SMUS28,11_EnhWk1	.	.	ERalpha-a_disc4;Hand1_1	ENSG00000156218.8	ADAMTSL3	0	0	NM_207517	ADAMTSL3	0	0	INT
15	84573041	rs7183263	no	T	G	0.91	0.96	0.82	0.69	0.72	0.53	1	1	.	NHLF,6_Weak_Enhancer;HSMM,5_Strong_Enhancer	.	H1.DMSC,12_EnhWk2;CHON.BMMSC,12_EnhWk2;PFM.2,12_EnhWk2;BM.MSC,12_EnhWk2;ADI.MSC,12_EnhWk2;SK.MUS63,11_EnhWk1;DUO.SMUS,11_EnhWk1;R.SMUS,11_EnhWk1;SK.MUS62,12_EnhWk2;COL.SMUS,11_EnhWk1;HRT.FE,12_EnhWk2;PFM.3,12_EnhWk2;LNG.FE,11_EnhWk1;ESO,14_Enh;MUS.SC,12_EnhWk2;ST.SMUS28,14_Enh;SK.MUS,12_EnhWk2	AWG,HMEC,None;AWG,HSMM,None;AWG,HSMMtube,None;Duke,AoSMC,None;Duke,HSMM_emb,None;Duke,PanIsletD,None;Duke,Urothelia,UT189;UW,AG09309,None;UW,AG09319,None;UW,HGF,None;UW,HMVEC-LLy,None;UW,HRCEpiC,None;UW,HRE,None;UW,NT2-D1,None	.	Foxq1;GATA_disc3;HNF1_1;HNF1_6;HNF1_7;Irf_known6	ENSG00000156218.8	ADAMTSL3	0	0	NM_207517	ADAMTSL3	0	0	INT
15	84573248	rs7178962	no	A	G	0.91	0.96	0.82	0.69	0.72	0.53	1	1	.	HSMM,5_Strong_Enhancer	.	CHON.BMMSC,12_EnhWk2;PFM.2,12_EnhWk2;BM.MSC,12_EnhWk2;ADI.MSC,12_EnhWk2;SK.MUS63,11_EnhWk1;DUO.SMUS,11_EnhWk1;R.SMUS,11_EnhWk1;COL.SMUS,11_EnhWk1;HRT.FE,12_EnhWk2;PFM.3,12_EnhWk2;LNG.FE,11_EnhWk1;ESO,14_Enh;MUS.SC,12_EnhWk2;ST.SMUS28,14_Enh;SK.MUS,12_EnhWk2;KID.FE,12_EnhWk2	UW,AG04449,None;UW,AG04450,None;UW,AoAF,None;UW,HA-h,None;UW,HCM,None;UW,HCPEpiC,None;UW,HFF-Myc,None;UW,HIPEpiC,None;UW,HMF,None;UW,HNPCEpiC,None;UW,HPAF,None;UW,HVMF,None;UW,SK-N-MC,None	.	CCNT2_disc1;Foxj2_1;Nkx6-2;Pou6f1_1;TATA_known3	ENSG00000156218.8	ADAMTSL3	0	0	NM_207517	ADAMTSL3	0	0	INT
15	84573491	rs899926	no	G	A	0.88	0.94	0.82	0.69	0.72	0.53	0	0	.	HSMM,4_Strong_Enhancer	.	CHON.BMMSC,12_EnhWk2;PFM.2,12_EnhWk2;BM.MSC,12_EnhWk2;ADI.MSC,12_EnhWk2;SK.MUS63,11_EnhWk1;DUO.SMUS,11_EnhWk1;R.SMUS,11_EnhWk1;COL.SMUS,11_EnhWk1;HRT.FE,12_EnhWk2;PFM.3,12_EnhWk2;LNG.FE,11_EnhWk1;ESO,14_Enh;MUS.SC,12_EnhWk2;ST.SMUS28,14_Enh;SK.MUS,12_EnhWk2;KID.FE,12_EnhWk2	Duke,AoSMC,None	.	DMRT5;Hsf_known1;Myc_disc4	ENSG00000156218.8	ADAMTSL3	0	0	NM_207517	ADAMTSL3	0	0	INT
15	84575275	rs8029387	no	C	T	0.91	0.96	0.82	0.69	0.72	0.53	0	0	.	.	.	.	.	.	Foxl1_2;Pou2f2_known1	ENSG00000156218.8	ADAMTSL3	0	0	NM_207517	ADAMTSL3	0	0	INT
15	84575345	rs8028359	no	G	A	0.88	0.94	0.82	0.67	0.72	0.53	0	0	.	.	.	.	.	.	DMRT2;DMRT3;Irx;Pou2f2_known2;TATA_known1	ENSG00000156218.8	ADAMTSL3	0	0	NM_207517	ADAMTSL3	0	0	INT
15	84575528	rs940934	no	A	G	0.82	0.92	0.82	0.69	0.72	0.53	0	0	.	.	.	.	.	.	Foxp1;Pax-4_4;Pou2f2_known1;Pou2f2_known2;Pou2f2_known9;Pou3f2_3	ENSG00000156218.8	ADAMTSL3	0	0	NM_207517	ADAMTSL3	0	0	INT
15	84575867	rs34154270	no	AAG	A	0.84	0.92	0.82	0.66	0.68	0.52	0	0	.	.	.	.	.	.	Mef2_known2;Mef2_known6;PRDM1_disc1;Pax-5_disc3;p300_disc5	ENSG00000156218.8	ADAMTSL3	0	0	NM_207517	ADAMTSL3	0	0	INT
15	84576052	rs1810049	no	A	G	0.91	0.96	0.82	0.69	0.72	0.53	0	0	.	.	.	R.SMUS,11_EnhWk1	.	.	Cdx;Foxp1	ENSG00000156218.8	ADAMTSL3	0	0	NM_207517	ADAMTSL3	0	0	INT
15	84576159	rs11853052	no	A	T	0.91	0.96	0.82	0.69	0.72	0.53	0	0	.	.	.	R.SMUS,11_EnhWk1	.	.	FAC1;Fox;Foxd1_1;Foxk1;Foxp1;HNF1_7;Hdx;Pax-4_4;RREB-1_2;Zfp105	ENSG00000156218.8	ADAMTSL3	0	0	NM_207517	ADAMTSL3	0	0	INT
15	84576308	rs11853795	no	T	C	0.87	0.94	0.82	0.69	0.72	0.53	0	0	.	.	.	.	.	.	TCF12_disc1;ZEB1_disc1	ENSG00000156218.8	ADAMTSL3	0	0	NM_207517	ADAMTSL3	0	0	INT
15	84576348	rs11856122	no	G	A	0.67	0.94	0.77	0.65	0.69	0.5	0	0	.	.	.	.	.	.	CEBPB_known6;Maf_disc2;Maf_known3;NRSF_disc6;Smad_1	ENSG00000156218.8	ADAMTSL3	0	0	NM_207517	ADAMTSL3	0	0	INT
15	84576957	rs2401172	no	A	G	0.91	0.96	0.82	0.69	0.72	0.53	0	0	.	.	.	.	.	.	E2A_3;ZEB1_disc1;ZEB1_known4;ZEB1_known5	ENSG00000156218.8	ADAMTSL3	0	0	NM_207517	ADAMTSL3	0	0	INT
15	84576970	rs2401173	no	C	G	0.88	0.94	0.82	0.69	0.72	0.53	0	0	.	.	.	.	.	.	Mtf1_2	ENSG00000156218.8	ADAMTSL3	0	0	NM_207517	ADAMTSL3	0	0	INT
15	84576992	rs2401174	no	A	G	0.91	0.96	0.82	0.69	0.72	0.53	0	0	.	.	.	.	.	.	AP-4_1;Ascl2;Dobox4;E2A_2;Myf_4	ENSG00000156218.8	ADAMTSL3	0	0	NM_207517	ADAMTSL3	0	0	INT
15	84577202	rs11259929	no	C	G	0.91	0.96	0.82	0.69	0.72	0.53	0	0	.	.	.	.	.	.	Pou2f2_known11	ENSG00000156218.8	ADAMTSL3	0	0	NM_207517	ADAMTSL3	0	0	INT
15	84577350	rs11259930	no	A	G	0.91	0.96	0.82	0.69	0.72	0.53	0	0	.	.	.	.	Duke,Melano,None	.	Evi-1_4;Foxm1;p300_disc5	ENSG00000156218.8	ADAMTSL3	0	0	NM_207517	ADAMTSL3	0	0	INT
15	84577792	rs1480827	no	G	C	0.91	0.96	0.82	0.68	0.72	0.53	0	0	.	.	.	.	Duke,Medullo,None	.	Pbx3_disc3	ENSG00000156218.8	ADAMTSL3	0	0	NM_207517	ADAMTSL3	0	0	INT
15	84578217	rs2401175	no	A	T	0.91	0.96	0.82	0.69	0.72	0.53	0	0	.	.	.	.	.	.	Nkx2_4	ENSG00000156218.8	ADAMTSL3	0	0	NM_207517	ADAMTSL3	0	0	INT
15	84578364	rs2401176	no	G	T	0.68	0.93	0.78	0.66	0.7	0.51	0	0	.	.	.	.	.	.	Evi-1_4;FAC1;Foxp1;GR_known8;HDAC2_disc6;HMG-IY_2;Hbp1;Irf_disc3;Nkx1-1;p300_disc5	ENSG00000156218.8	ADAMTSL3	0	0	NM_207517	ADAMTSL3	0	0	INT
15	84578429	rs2401177	no	T	A	0.79	0.94	0.8	0.69	0.72	0.53	0	0	.	.	.	.	.	.	HNF4_known4;Maf_known2;SREBP_known1;SREBP_known3;Zbtb3	ENSG00000156218.8	ADAMTSL3	0	0	NM_207517	ADAMTSL3	0	0	INT
15	84578491	rs2401178	no	C	T	0.77	0.94	0.8	0.66	0.71	0.51	0	0	.	.	.	.	.	.	BDP1_disc3;GR_disc5;LUN-1	ENSG00000156218.8	ADAMTSL3	0	0	NM_207517	ADAMTSL3	0	0	INT
15	84578948	rs2401179	no	G	A	0.91	0.96	0.82	0.69	0.72	0.53	0	0	.	.	.	.	UW,GM06990,None	.	Rad21_disc9	ENSG00000156218.8	ADAMTSL3	0	0	NM_207517	ADAMTSL3	0	0	INT
15	84579186	rs2401180	no	C	A	0.91	0.96	0.82	0.69	0.72	0.53	0	0	.	.	.	.	.	.	Dlx2;Dlx3;Foxp1;Hoxb6;Nkx6-1_2;Pax-4_4;Pax-4_5;Pax-6_1;Pax-8_1;Sox_2	ENSG00000156218.8	ADAMTSL3	0	0	NM_207517	ADAMTSL3	0	0	INT
15	84579552	rs11855967	no	A	G	0.64	0.94	0.77	0.62	0.69	0.5	0	0	.	.	.	.	.	.	Foxd3;HDAC2_disc6;HNF1_7;Hoxa4;Pax-4_2;Zfp105	ENSG00000156218.8	ADAMTSL3	0	0	NM_207517	ADAMTSL3	0	0	INT
15	84580022	rs11259931	no	G	A	0.79	0.95	0.84	0.69	0.72	0.53	0	0	.	.	.	.	.	.	.	ENSG00000156218.8	ADAMTSL3	0	0	NM_207517	ADAMTSL3	0	0	INT
15	84580057	rs11259932	no	G	A	0.91	0.96	0.82	0.68	0.72	0.53	0	0	.	.	.	.	.	.	Hltf;Mef2_known1;Mef2_known2;Nkx3_1;Nkx3_2	ENSG00000156218.8	ADAMTSL3	0	0	NM_207517	ADAMTSL3	0	0	INT
15	84580156	rs11259933	no	G	A	0.91	0.96	0.82	0.68	0.72	0.53	0	0	.	.	.	.	.	.	GATA_known1;GATA_known2;GATA_known4;GATA_known9;HP1-site-factor;Ncx_2;Sox_18	ENSG00000156218.8	ADAMTSL3	0	0	NM_207517	ADAMTSL3	0	0	INT
15	84580171	rs11259934	no	T	C	0.88	0.94	0.82	0.68	0.72	0.53	0	0	.	.	.	.	.	.	BATF_disc3;RXR::LXR	ENSG00000156218.8	ADAMTSL3	0	0	NM_207517	ADAMTSL3	0	0	INT
15	84580427	rs11259935	no	C	T	0.91	0.96	0.82	0.69	0.72	0.53	0	0	.	.	.	.	UW,HIPEpiC,None	.	Irx;T3R	ENSG00000156218.8	ADAMTSL3	0	0	NM_207517	ADAMTSL3	0	0	INT
15	84580582	rs11259936	no	A	C	0.91	0.96	0.82	0.69	0.72	0.53	0	0	.	.	.	.	.	.	Foxj1_2	ENSG00000156218.8	ADAMTSL3	0	0	NM_207517	ADAMTSL3	0	0	INT
15	84581166	rs12914857	no	T	C	0.91	0.96	0.82	0.69	0.72	0.53	0	0	.	.	.	.	.	K562,CEBPB,Stanford,None	.	ENSG00000156218.8	ADAMTSL3	0	0	NM_207517	ADAMTSL3	0	0	INT
15	84581605	rs2055712	no	G	A	0.91	0.96	0.82	0.69	0.72	0.53	0	0	.	.	.	.	.	.	CEBPB_known1;CEBPB_known2;CEBPB_known6;CEBPD;Pou3f2_2;Sox_5;TATA_known1;YY1_known6;p300_disc2;p300_disc5	ENSG00000156218.8	ADAMTSL3	0	0	NM_207517	ADAMTSL3	0	0	INT
15	84581904	rs4842923	no	T	C	0.64	0.94	0.77	0.67	0.7	0.53	0	0	.	GM12878,7_Weak_Enhancer	.	GAS,10_TxEnhG2	.	.	Ets_disc7	ENSG00000156218.8	ADAMTSL3	0	0	NM_207517	ADAMTSL3	0	0	SYN
15	84582124	rs4842838	no	G	T	0.91	0.96	0.82	0.69	0.72	0.53	0	1	.	GM12878,7_Weak_Enhancer	.	GAS,9_TxEnhG1	AWG,GM12878,None;UW,GM12864,None	GM12878,BATF,HudsonAlpha,None;GM12878,EGR1,HudsonAlpha,None;GM12878,OCT2,HudsonAlpha,None;GM12878,POU2F2,HudsonAlpha,None;GM12891,OCT2,HudsonAlpha,None;GM12891,POU2F2,HudsonAlpha,None	Egr-1_disc1;Egr-1_known1;Egr-1_known4;Egr-1_known5	ENSG00000156218.8	ADAMTSL3	0	0	NM_207517	ADAMTSL3	0	0	NSM
15	84582740	rs2061999	no	C	T	0.88	0.94	0.82	0.69	0.72	0.54	0	0	.	GM12878,6_Weak_Enhancer	.	COL.SMUS,11_EnhWk1	.	.	Foxa_disc3;HNF1_4	ENSG00000156218.8	ADAMTSL3	0	0	NM_207517	ADAMTSL3	0	0	INT
15	84583799	rs3934135	no	C	T	0.91	0.96	0.82	0.69	0.72	0.54	0	0	.	GM12878,7_Weak_Enhancer	.	ADI.MSC,12_EnhWk2	AWG,HSMMtube,None;UW,HIPEpiC,None;UW,NHDF-Ad,None;UW,SKMC,None	.	ELF1_known1;Foxa_disc5;Hsf_known3;PU.1_known1;p300_disc10	ENSG00000156218.8	ADAMTSL3	0	0	NM_207517	ADAMTSL3	0	0	INT
15	84583810	rs2030838	no	T	A	0.91	0.96	0.82	0.69	0.72	0.54	0	0	.	GM12878,7_Weak_Enhancer	.	ADI.MSC,12_EnhWk2	AWG,HSMMtube,None;UW,HEEpiC,None;UW,HIPEpiC,None;UW,NHDF-Ad,None;UW,SKMC,None	.	CEBPG;Foxl1_2	ENSG00000156218.8	ADAMTSL3	0	0	NM_207517	ADAMTSL3	0	0	INT
15	84583959	rs2030839	no	T	C	0.91	0.96	0.82	0.69	0.72	0.54	0	0	.	GM12878,7_Weak_Enhancer	.	ADI.MSC,12_EnhWk2	AWG,HSMM,None	.	Nr2e3	ENSG00000156218.8	ADAMTSL3	0	0	NM_207517	ADAMTSL3	0	0	INT
15	84584134	rs2030840	no	G	C	0.91	0.96	0.82	0.69	0.72	0.54	0	0	.	GM12878,7_Weak_Enhancer	.	ADI.MSC,12_EnhWk2	.	.	Mef2_known6;Tgif1_1	ENSG00000156218.8	ADAMTSL3	0	0	NM_207517	ADAMTSL3	0	0	INT
15	84584184	rs1880730	no	C	T	0.91	0.96	0.82	0.69	0.72	0.54	0	0	.	GM12878,7_Weak_Enhancer	.	ADI.MSC,12_EnhWk2	.	.	GR_known10;GR_known3;GR_known4	ENSG00000156218.8	ADAMTSL3	0	0	NM_207517	ADAMTSL3	0	0	INT
15	84584252	rs199797372	no	TTG	T	0.72	0.94	0.79	0.64	0.69	0.51	0	0	.	.	.	.	.	.	Foxd3;Foxj1_2;Foxo_2;Foxo_3;HDAC2_disc6;HP1-site-factor;Irf_disc3;Mef2_known5;Nanog_disc2;Sox_13;Sox_6;Sox_7;Zfp105;p300_disc5	ENSG00000156218.8	ADAMTSL3	0	0	NM_207517	ADAMTSL3	0	0	INT
15	84584253	rs5814167	no	TG	T	0.77	0.94	0.8	0.65	0.69	0.52	0	0	.	.	.	.	.	.	Foxd3;Foxj1_2;Foxo_2;Foxo_3;HDAC2_disc6;HP1-site-factor;Irf_disc3;Mef2_known5;Nanog_disc2;Sox_13;Sox_6;Sox_7;Zfp105;p300_disc5	ENSG00000156218.8	ADAMTSL3	0	0	NM_207517	ADAMTSL3	0	0	INT
15	84584959	rs7496814	no	C	T	0.93	0.97	0.82	0.69	0.72	0.54	0	0	.	.	.	.	.	.	.	ENSG00000156218.8	ADAMTSL3	0	0	NM_207517	ADAMTSL3	0	0	INT
15	84585038	rs11633301	no	A	G	0.93	0.97	0.82	0.69	0.72	0.54	0	0	.	.	.	.	.	.	Hmx_2;Maf_disc2;ZBRK1	ENSG00000156218.8	ADAMTSL3	0	0	NM_207517	ADAMTSL3	0	0	INT
15	84585746	rs1480823	no	C	T	0.93	0.97	0.82	0.69	0.74	0.54	0	0	.	GM12878,7_Weak_Enhancer	KID.FE,4_TssWk	.	AWG,GM12878,None;UW,HIPEpiC,None	.	VDR_4	ENSG00000156218.8	ADAMTSL3	0	0	NM_207517	ADAMTSL3	0	0	INT
15	84586308	rs8024418	no	A	G	0.99	1	0.82	0.69	0.72	0.54	0	0	.	.	.	KID.FE,12_EnhWk2	.	.	.	ENSG00000156218.8	ADAMTSL3	0	0	NM_207517	ADAMTSL3	0	0	INT
15	84586368	rs8042970	no	G	A	0.99	1	0.82	0.68	0.72	0.53	0	0	.	.	.	KID.FE,12_EnhWk2	.	.	CEBPB_known4	ENSG00000156218.8	ADAMTSL3	0	0	NM_207517	ADAMTSL3	0	0	INT
15	84586463	rs8024628	no	A	G	0.69	0.99	0.76	0.64	0.68	0.5	0	0	.	.	.	.	.	.	Gm397;TATA_known1;YY1_known6	ENSG00000156218.8	ADAMTSL3	0	0	NM_207517	ADAMTSL3	0	0	INT
15	84586464	rs8029016	no	T	C	0.68	0.99	0.76	0.64	0.68	0.5	0	0	.	.	.	.	.	.	TATA_known1;TATA_known4;YY1_known6	ENSG00000156218.8	ADAMTSL3	0	0	NM_207517	ADAMTSL3	0	0	INT
15	84587607	rs4842924	no	C	T	0.99	1	0.82	0.69	0.72	0.54	0	0	.	GM12878,7_Weak_Enhancer;H1,7_Weak_Enhancer	.	HUES48,12_EnhWk2;HUES6,12_EnhWk2;IPS.15,12_EnhWk2;COL.SMUS,11_EnhWk1;H9,12_EnhWk2;IPS.DF6,12_EnhWk2;R.SMUS,11_EnhWk1;ES.I3,12_EnhWk2	.	.	.	ENSG00000156218.8	ADAMTSL3	0	0	NM_207517	ADAMTSL3	0	0	INT
15	84587833	rs11259937	no	A	G	0.99	1	0.82	0.69	0.72	0.54	0	0	.	GM12878,4_Strong_Enhancer	.	IPS.15,12_EnhWk2;COL.SMUS,11_EnhWk1;IPS.DF6,12_EnhWk2;R.SMUS,11_EnhWk1;ES.I3,12_EnhWk2;SPL,14_Enh;BR.H35,11_EnhWk1;ADI.MSC,12_EnhWk2	.	.	Foxj2_2;GR_known8	ENSG00000156218.8	ADAMTSL3	0	0	NM_207517	ADAMTSL3	0	0	INT
15	84587958	rs11637866	no	C	T	0.99	1	0.82	0.69	0.72	0.54	0	0	.	GM12878,4_Strong_Enhancer	.	IPS.15,12_EnhWk2;COL.SMUS,11_EnhWk1;IPS.DF6,12_EnhWk2;R.SMUS,11_EnhWk1;ES.I3,12_EnhWk2;SPL,14_Enh;BR.H35,11_EnhWk1;ADI.MSC,12_EnhWk2	.	.	.	ENSG00000156218.8	ADAMTSL3	0	0	NM_207517	ADAMTSL3	0	0	INT
15	84589613	rs2135880	no	T	G	0.99	1	0.82	0.69	0.72	0.54	0	0	.	GM12878,7_Weak_Enhancer	.	R.SMUS,11_EnhWk1	.	.	SIX5_disc1	ENSG00000156218.8	ADAMTSL3	0	0	NM_207517	ADAMTSL3	0	0	INT
15	84589920	rs1526080	no	G	A	0.99	1	0.82	0.69	0.72	0.54	0	0	.	GM12878,7_Weak_Enhancer	.	R.SMUS,11_EnhWk1	.	.	Pax-4_4;Pou2f2_known2;RREB-1_2	ENSG00000156218.8	ADAMTSL3	0	0	NM_207517	ADAMTSL3	0	0	INT
15	84589940	rs1852264	no	C	T	0.99	1	0.82	0.68	0.72	0.54	0	0	.	GM12878,7_Weak_Enhancer	.	R.SMUS,11_EnhWk1	.	.	Barhl1;Foxa_known2;Foxa_known4;Foxj1_1;Foxj1_2;Foxk1;Foxo_1;Foxo_3;HNF1_6;HNF1_7;Hoxb9;NF-kappaB_disc4;Nkx2_10;Pax-2_2;Pax-4_4;Prrx2_1;Sox_10;Sox_14;Sox_15;Sox_16;Sox_18;Sox_19;Sox_2;Sox_7;Sox_9;Zfp105	ENSG00000156218.8	ADAMTSL3	0	0	NM_207517	ADAMTSL3	0	0	INT
15	84590066	rs1526081	no	C	T	0.99	1	0.82	0.69	0.72	0.53	0	0	.	GM12878,7_Weak_Enhancer	.	R.SMUS,11_EnhWk1;KID.FE,12_EnhWk2;COL.SMUS,11_EnhWk1	.	.	Dbx1;HNF1_1;HNF1_6;HNF1_7	ENSG00000156218.8	ADAMTSL3	0	0	NM_207517	ADAMTSL3	0	0	INT
15	84591575	rs10520573	no	A	G	0.97	1	0.82	0.69	0.73	0.53	1	1	.	.	.	R.SMUS,11_EnhWk1;COL.SMUS,11_EnhWk1;MSC.ADIPC,12_EnhWk2	UW,SK-N-MC,None	.	Ik-2_3;NF-AT1;Pou2f2_known8	ENSG00000156218.8	ADAMTSL3	0	0	NM_207517	ADAMTSL3	0	0	INT
15	84594531	rs8034577	no	T	A	0.87	0.96	0.83	0.81	0.78	0.75	0	0	.	.	.	HD.CD184EC,12_EnhWk2;COL.SMUS,11_EnhWk1	.	.	Arid5a;Evi-1_4;GR_known4;GR_known9;Mef2_known2;Mef2_known5;SRF_known3;p300_disc5	ENSG00000156218.8	ADAMTSL3	0	0	NM_207517	ADAMTSL3	0	0	INT
15	84597799	rs1480821	no	C	T	0.84	0.94	0.83	0.81	0.78	0.75	0	0	.	GM12878,4_Strong_Enhancer;HMEC,7_Weak_Enhancer	.	LIV.A,13_EnhA;BR.H35,11_EnhWk1	AWG,GM12878,None;AWG,HMEC,None;AWG,LNCaP,None;AWG,MCF-7,None;AWG,Th1,None;Duke,GM12891,None;UW,GM06990,None;UW,GM12864,None;UW,GM12865,None;UW,HIPEpiC,None;UW,HMVEC-LLy,None;UW,HRPEpiC,None;UW,PrEC,None;UW,Th2,None	GM12878,BATF,HudsonAlpha,None;GM12878,BCL11A,HudsonAlpha,None;GM12878,IRF4,HudsonAlpha,None;GM12878,JUND,Stanford,None;GM12878,MEF2A,HudsonAlpha,None;T-47D,FOXA1,HudsonAlpha,DMSO_0.02pct;T-47D,GATA3,HudsonAlpha,DMSO_0.02pct	Ets_known9;Mef2_disc2	ENSG00000156218.8	ADAMTSL3	0	0	NM_207517	ADAMTSL3	0	0	INT
15	84599898	rs1480822	no	T	C	0.83	0.93	0.83	0.81	0.78	0.75	0	0	.	GM12878,4_Strong_Enhancer;HMEC,6_Weak_Enhancer;HepG2,7_Weak_Enhancer	PANC.I,6_TssD2;SK.MUS63,6_TssD2	COL.SMUS,11_EnhWk1;ST.SMUS28,14_Enh;BR.MYO,11_EnhWk1;R.SMUS,11_EnhWk1;DUO.SMUS,11_EnhWk1;BR.H35,11_EnhWk1;CHON.BMMSC,12_EnhWk2;PANC,14_Enh;LIV.A,13_EnhA	.	.	.	ENSG00000156218.8	ADAMTSL3	0	0	NM_207517	ADAMTSL3	0	0	INT
15	84603034	rs1600640	no	T	G	0.84	0.94	0.83	0.81	0.78	0.75	0	0	.	.	.	.	.	.	SIX5_known2	ENSG00000156218.8	ADAMTSL3	0	0	NM_207517	ADAMTSL3	0	0	INT
12	56709919	rs3809128	yes	C	T	1	1	0	0	0.21	0.0013	1	1	NHEK,1_Active_Promoter;GM12878,1_Active_Promoter;H1,1_Active_Promoter;HMEC,1_Active_Promoter;HSMM,1_Active_Promoter;HepG2,1_Active_Promoter;K562,1_Active_Promoter;NHLF,1_Active_Promoter;Huvec,1_Active_Promoter	.	PFM.1,5_TssD1;ST.SMUS28,2_TssF;CD34.MBP1508,3_TssA;ES.WA7,3_TssA;HD.CD184EC,3_TssA;IPS.18,3_TssA;HD.CD56MESC,3_TssA;HUES48,3_TssA;BR.H35,3_TssA;ES.I3,3_TssA;IPS.20,3_TssA;ADI.MSC,3_TssA;HUES64,3_TssA;HUES6,3_TssA;PANC.I,3_TssA;H1.DNP,3_TssA;CCC.TMP,3_TssA;H1.BMP4DT,3_TssA;BN.HM150,3_TssA;PFK.3,3_TssA;H1.BMP4DM,3_TssA;ESO,3_TssA;LNG.FE,3_TssA;H1,3_TssA;IMR90,3_TssA;BN.SN,3_TssA;IPS.15,3_TssA;MSC.A…	SK.MUS63,10_TxEnhG2;SK.MUS62,13_EnhA;IPS.DF19,10_TxEnhG2	AWG,GM12878,None;AWG,H1-hESC,None;AWG,HSMM,None;AWG,HSMMtube,None;AWG,HUVEC,None;AWG,HeLa-S3,None;AWG,HepG2,None;AWG,K562,None;AWG,NHEK,None;AWG,Th1,None;Duke,8988T,None;Duke,AoSMC,None;Duke,Chorion,None;Duke,FibroP,None;Duke,Fibrobl,None;Duke,GM12892,None;Duke,GM18507,None;Duke,GM19238,None;Duke,GM19239,None;Duke,GM19240,None;Duke,Gliobla,None;Duke,H9ES,None;Duke,HPDE6-E6E7,None;Duke,HSMM_emb,No…	A549,CTCF,HudsonAlpha,DEX_100nM;A549,CTCF,HudsonAlpha,EtOH_0.02pct;A549,USF1,HudsonAlpha,EtOH_0.02pct;AG04449,CTCF,UW,None;Caco-2,CTCF,UW,None;Fibrobl,CTCF,UT-A,None;GM06990,CTCF,UW,None;GM12864,CTCF,UW,None;GM12872,CTCF,UW,None;GM12873,CTCF,UW,None;GM12875,CTCF,UW,None;GM12878,BRCA1,Stanford,None;GM12878,CHD2,Stanford,None;GM12878,CTCF,Broad,None;GM12878,CTCF,Stanford,None;GM12878,CTCF,UT-A,None…	LXR_1;Sin3Ak-20_disc1	ENSG00000257727.1	CNPY2	0	0	NM_001190991	CNPY2	0	0	U5
20	57472043	rs2057291	yes	A	G	1	1	0.79	0.76	0.74	0.65	1	1	.	NHLF,6_Weak_Enhancer	PANC.I,6_TssD2	CD4.NP,11_EnhWk1;HD.CD56MESC,9_TxEnhG1;CD4.MP,11_EnhWk1;CD34.MBP1480,11_EnhWk1;H1.BMP4DM,11_EnhWk1;CD34.C,9_TxEnhG1;CCCRA.NP,11_EnhWk1;ADI.NUC,13_EnhA;CC.TPC,9_TxEnhG1;CD8.NP,11_EnhWk1;HD.CD184EC,9_TxEnhG1;HRT.FE,13_EnhA;IMR90,9_TxEnhG1;LIV.A,11_EnhWk1;PFK.3,9_TxEnhG1;IPS.15,11_EnhWk1;CD34.MBP1562,9_TxEnhG1;DUO.MUC61,9_TxEnhG1;CD15.P,9_TxEnhG1;CD19.P,9_TxEnhG1;BM.MSC,9_TxEnhG1;DUO.SMUS,11_EnhWk1;…	AWG,LNCaP,None;Duke,T-47D,None	HepG2,CJUN,Stanford,None;HepG2,JUND,Stanford,None	SRF_known5;TFIIA	ENSG00000087460.16	GNAS	0	0	NR_003259	GNAS	0	0	INT
20	57469073	rs6026584	no	T	C	0.96	1	0.8	0.75	0.72	0.65	0	0	GM12878,1_Active_Promoter;HSMM,2_Weak_Promoter;NHLF,2_Weak_Promoter;HMEC,2_Weak_Promoter	H1,6_Weak_Enhancer;Huvec,4_Strong_Enhancer;NHEK,4_Strong_Enhancer;K562,4_Strong_Enhancer;HepG2,4_Strong_Enhancer	CD34.C,2_TssF;CD3.P,2_TssF;CD34.MBP1562,2_TssF;CD34.MBP1508,2_TssF;BR.H35,2_TssF;BN.HM150,6_TssD2;DUO.MUC61,2_TssF;CD8.MP,2_TssF;KID.FE,2_TssF;BM.MSC,2_TssF;DUO.SMUS,2_TssF;BR.MYO,6_TssD2;IPS.18,6_TssD2;IPS.20,6_TssD2;HUES6,6_TssD2;HRT.FE,2_TssF;HUES64,6_TssD2;CCIP.LSMPTP,2_TssF;R.SMUS,6_TssD2;IPS.15,6_TssD2;MUS.SC,2_TssF;BN.FE0,6_TssD2;CD34.MBP1480,6_TssD2;SK.MUS63,2_TssF;BN.AC,6_TssD2;SK.MUS,2_…	LV,14_Enh;BN.SN,14_Enh;COL.SMUS,13_EnhA;ST.MUC,11_EnhWk1;CC.TPC,13_EnhA;CD15.P,13_EnhA;CD8.NP,11_EnhWk1;CCCRA.NP,13_EnhA;LIV.A,13_EnhA;CCCRO.MP,11_EnhWk1;ADI.NUC,13_EnhA;ST.SMUS28,12_EnhWk2;CD34.P,13_EnhA;CD34.MBP1536,11_EnhWk1;H9,11_EnhWk1;ES.WA7,11_EnhWk1;BN.CC,12_EnhWk2;GAS,11_EnhWk1;ES.I3,13_EnhA;CCC.TMP,14_Enh;ESO,14_Enh;LNG.FE,13_EnhA;NCC.COR2,13_EnhA;H1,13_EnhA;PFM.1,13_EnhA;R.MUC31,13_Enh…	AWG,GM12878,None;AWG,HSMM,None;Duke,FibroP,None;Duke,GM19240,None;Duke,Huh-7,None;Duke,Medullo,None;UW,AG04449,None;UW,AG10803,None;UW,AoAF,None;UW,SKMC,None	GM12878,BATF,HudsonAlpha,None;GM12878,IRF4,HudsonAlpha,None;HepG2,CEBPB,Stanford,None;HepG2,CEBPB,Stanford,forskolin;HepG2,CJUN,Stanford,None;HepG2,POL2,Stanford,None;K562,CEBPB,Stanford,None;K562,POL24H8,HudsonAlpha,None	Foxj2_2;Nrf-2_2;Pou2f2_known1;Pou2f2_known10;Pou2f2_known2;Pou2f2_known6;Pou2f2_known7;Pou3f3;SIX5_disc3;TCF11::MafG	ENSG00000087460.16	GNAS	0	0	NR_003259	GNAS	0	0	INT
20	57469227	rs15754	no	C	G	0.92	0.96	0.79	0.75	0.71	0.65	0	0	GM12878,1_Active_Promoter;NHLF,2_Weak_Promoter;Huvec,2_Weak_Promoter	H1,6_Weak_Enhancer;K562,4_Strong_Enhancer;HepG2,4_Strong_Enhancer;HSMM,6_Weak_Enhancer;NHEK,6_Weak_Enhancer;HMEC,6_Weak_Enhancer	CD3.P,2_TssF;CD34.MBP1562,2_TssF;CD34.MBP1508,2_TssF;KID.FE,2_TssF;BM.MSC,2_TssF;DUO.SMUS,2_TssF;BR.MYO,6_TssD2;IPS.18,6_TssD2;IPS.20,6_TssD2;HUES6,6_TssD2;HRT.FE,2_TssF;HUES64,6_TssD2;CCIP.LSMPTP,2_TssF;R.SMUS,6_TssD2;IPS.15,6_TssD2;MUS.SC,2_TssF;HD.CD56MESC,2_TssF;BN.MFL,6_TssD2;CHON.BMMSC,2_TssF;HUES48,6_TssD2;MSC.ADIPC,2_TssF;PFM.2,2_TssF;CCC.TREGP,2_TssF;CCIP.LSTP,6_TssD2;PFF.2,2_TssF;ADI.MS…	LV,14_Enh;BN.SN,14_Enh;COL.SMUS,13_EnhA;ST.MUC,11_EnhWk1;CC.TPC,13_EnhA;CD15.P,13_EnhA;CD8.NP,11_EnhWk1;CCCRA.NP,13_EnhA;LIV.A,13_EnhA;ADI.NUC,13_EnhA;ST.SMUS28,12_EnhWk2;CD34.P,13_EnhA;CD34.MBP1536,11_EnhWk1;ES.I3,13_EnhA;CCC.TMP,14_Enh;ESO,14_Enh;LNG.FE,13_EnhA;NCC.COR2,13_EnhA;HD.CD184EC,10_TxEnhG2;BN.FE1,13_EnhA;BN.GM2,13_EnhA;PFM.3,11_EnhWk1;CD4.NP,11_EnhWk1;CD4.MP,13_EnhA;BN.FE2,13_EnhA;R.M…	.	.	.	ENSG00000087460.16	GNAS	0	0	NR_003259	GNAS	0	0	INT
20	57472174	rs1407040	no	C	T	1	1	0.79	0.76	0.74	0.65	0	0	.	NHLF,6_Weak_Enhancer	PANC.I,6_TssD2	CD4.NP,11_EnhWk1;HD.CD56MESC,9_TxEnhG1;CD4.MP,11_EnhWk1;CD34.MBP1480,11_EnhWk1;H1.BMP4DM,11_EnhWk1;CD34.C,9_TxEnhG1;CCCRA.NP,11_EnhWk1;ADI.NUC,13_EnhA;CC.TPC,9_TxEnhG1;CD8.NP,11_EnhWk1;HD.CD184EC,9_TxEnhG1;HRT.FE,13_EnhA;IMR90,9_TxEnhG1;LIV.A,11_EnhWk1;PFK.3,9_TxEnhG1;IPS.15,11_EnhWk1;CD34.MBP1562,9_TxEnhG1;DUO.MUC61,9_TxEnhG1;CD15.P,9_TxEnhG1;CD19.P,9_TxEnhG1;BM.MSC,9_TxEnhG1;DUO.SMUS,11_EnhWk1;…	AWG,HUVEC,None;Duke,Osteobl,None;Duke,PanIslets,None;Duke,Stellate,None;UW,CD20+,None	HepG2,CJUN,Stanford,None;HepG2,JUND,Stanford,None;K562,POL24H8,HudsonAlpha,None	.	ENSG00000087460.16	GNAS	0	0	NR_003259	GNAS	0	0	INT
5	122732236	rs10051787	yes	T	C	1	1	0.78	0.69	0.6	0.74	0	0	.	.	.	.	.	.	Hoxb6;NF-AT	ENSG00000168944.10	CEP120	0	0	NM_153223	CEP120	0	0	INT
5	122665465	rs144614121	no	T	C	0.61	0.8	0.77	0.7	0.59	0.76	0	0	.	.	.	.	.	.	Nkx2_3	ENSG00000168944.10	CEP120	3	15113	NM_153223	CEP120	3	15112	.
5	122675180	rs2195353	no	A	C	0.63	0.8	0.77	0.7	0.59	0.75	0	0	.	.	.	.	.	.	Nkx6-1_1;SRF_known3	ENSG00000168944.10	CEP120	3	5398	NM_153223	CEP120	3	5397	.
5	122677607	rs34824900	no	TGAG	T	0.6	0.83	0.75	0.7	0.59	0.74	1	1	.	.	.	.	.	.	Maf_disc2;Nkx3_5	ENSG00000168944.10	CEP120	3	2971	NM_153223	CEP120	3	2970	.
5	122682348	rs1047438	no	A	G	0.7	0.89	0.75	0.69	0.59	0.74	1	1	.	.	.	.	.	.	Pou1f1_1	ENSG00000168944.10	CEP120	0	0	NM_153223	CEP120	0	0	SYN
5	122683163	rs1366334	no	C	G	0.72	0.9	0.75	0.69	0.59	0.74	0	0	.	.	.	.	.	.	HNF4_known4;Pou3f3;RXR::LXR;RXRA_known1;RXRA_known6;TCF4_known1	ENSG00000168944.10	CEP120	0	0	NM_153223	CEP120	0	0	INT
5	122684245	rs4836532	no	G	A	0.72	0.9	0.75	0.69	0.58	0.74	0	0	.	.	.	.	.	.	CEBPA_2;ERalpha-a_known1;Hand1_1;Pax-6_2;RAR;RXR::LXR	ENSG00000168944.10	CEP120	0	0	NM_153223	CEP120	0	0	INT
5	122688425	rs7717639	no	T	C	0.73	0.9	0.76	0.69	0.58	0.74	0	0	.	.	.	.	.	.	CDP_7;Gfi1_1;Hoxa13;Hoxc10;Sp100	ENSG00000168944.10	CEP120	0	0	NM_153223	CEP120	0	0	INT
5	122688727	rs7736021	no	C	T	0.73	0.9	0.76	0.69	0.58	0.74	0	0	.	.	.	.	.	.	CEBPB_known6	ENSG00000168944.10	CEP120	0	0	NM_153223	CEP120	0	0	INT
5	122689421	rs1428385	no	C	T	0.73	0.92	0.75	0.69	0.59	0.74	0	0	.	.	.	.	.	.	GR_known1;Pou5f1_disc1;Pou5f1_known1	ENSG00000168944.10	CEP120	0	0	NM_153223	CEP120	0	0	INT
5	122689484	rs1428386	no	A	G	0.75	0.92	0.76	0.69	0.59	0.74	0	0	.	.	.	.	.	.	BAF155_disc2;Ets_disc1;PLZF;SIX5_disc1;Znf143_disc2	ENSG00000168944.10	CEP120	0	0	NM_153223	CEP120	0	0	INT
5	122692354	rs2407776	no	A	G	0.73	0.89	0.76	0.69	0.58	0.74	0	0	.	.	.	.	.	.	Homez;Mef2_known5	ENSG00000168944.10	CEP120	0	0	NM_153223	CEP120	0	0	INT
5	122692385	rs2407777	no	A	C	0.73	0.89	0.76	0.69	0.59	0.74	0	0	.	.	.	.	.	.	AIRE_2;CEBPG;Esx1;Hoxb8;Nkx2_10;Pou3f2_3	ENSG00000168944.10	CEP120	0	0	NM_153223	CEP120	0	0	INT
5	122693456	rs1428384	no	G	A	0.75	0.92	0.76	0.69	0.59	0.74	0	0	.	.	.	LNG.FE,11_EnhWk1;R.MUC29,11_EnhWk1	.	.	Fox;Foxa_disc1;Foxa_known1;Foxa_known2;Foxa_known3;Foxd1_1;Foxd3;Foxj1_1;Foxj2_1;HDAC2_disc2;HNF4_disc4;NF-AT;p300_disc3	ENSG00000168944.10	CEP120	0	0	NM_153223	CEP120	0	0	INT
5	122693577	rs1428383	no	A	G	0.73	0.89	0.76	0.69	0.59	0.74	0	0	.	.	.	LNG.FE,11_EnhWk1;R.MUC29,11_EnhWk1	.	.	Barhl1;Barx1;Barx2;CDP_1;Dlx5;Gbx1;Gbx2;HNF1_5;Hoxa4;Hoxd8;Irf_disc1;Lhx4;Msx2;Nobox_1;Prrx2_1;Sox_15	ENSG00000168944.10	CEP120	0	0	NM_153223	CEP120	0	0	INT
5	122693786	rs1428382	no	T	C	0.75	0.92	0.76	0.7	0.59	0.74	0	0	.	.	.	LNG.FE,11_EnhWk1;R.MUC29,11_EnhWk1;R.MUC31,11_EnhWk1	.	.	CEBPA_1;CEBPA_2;CEBPB_disc1;CEBPB_known1;CEBPB_known3;CEBPB_known5;CEBPB_known6;Pou3f2_2;STAT_disc4;p300_disc2	ENSG00000168944.10	CEP120	0	0	NM_153223	CEP120	0	0	INT
5	122693901	rs1428381	no	A	G	0.72	0.92	0.75	0.69	0.59	0.74	0	0	.	.	.	LNG.FE,11_EnhWk1;R.MUC31,11_EnhWk1	.	.	CEBPG;DMRT7;IRC900814;p300_disc6	ENSG00000168944.10	CEP120	0	0	NM_153223	CEP120	0	0	INT
5	122694766	rs4836003	no	G	C	0.73	0.92	0.75	0.7	0.59	0.74	1	1	.	.	.	LNG.FE,11_EnhWk1;KID.FE,11_EnhWk1;R.MUC31,11_EnhWk1;R.MUC29,14_Enh;DUO.SMUS,11_EnhWk1;COL.SMUS,11_EnhWk1	UW,NHDF-neo,None	.	SRF_known6;Zfp410	ENSG00000168944.10	CEP120	0	0	NM_153223	CEP120	0	0	INT
5	122695031	rs11241690	no	A	G	0.75	0.92	0.76	0.7	0.59	0.74	1	0	.	.	.	KID.FE,11_EnhWk1;R.MUC31,11_EnhWk1;R.MUC29,14_Enh;COL.SMUS,11_EnhWk1;CD19.P,11_EnhWk1	.	.	Pax-2_2	ENSG00000168944.10	CEP120	0	0	NM_153223	CEP120	0	0	INT
5	122696367	rs890928	no	A	C	0.66	0.89	0.74	0.64	0.55	0.69	0	0	.	.	.	COL.SMUS,11_EnhWk1;LIV.A,11_EnhWk1;R.SMUS,11_EnhWk1;ADI.MSC,11_EnhWk1	.	.	HDAC2_disc6;Nanog_disc2;Pou1f1_2;Sox_7	ENSG00000168944.10	CEP120	0	0	NM_153223	CEP120	0	0	INT
5	122696743	rs934110	no	A	G	0.73	0.92	0.75	0.69	0.6	0.74	0	0	.	.	.	COL.SMUS,11_EnhWk1;R.SMUS,11_EnhWk1	.	.	HNF1_6;HNF1_7;Pou2f2_known5	ENSG00000168944.10	CEP120	0	0	NM_153223	CEP120	0	0	INT
5	122696882	rs10061683	no	G	T	0.73	0.89	0.76	0.69	0.59	0.74	0	0	.	.	.	COL.SMUS,11_EnhWk1;R.SMUS,11_EnhWk1	.	.	CEBPG;YY1_known6	ENSG00000168944.10	CEP120	0	0	NM_153223	CEP120	0	0	INT
5	122698389	rs10065591	no	C	T	0.74	0.92	0.75	0.69	0.6	0.74	0	0	.	.	.	COL.SMUS,11_EnhWk1;R.SMUS,11_EnhWk1;LNG.FE,11_EnhWk1	.	.	.	ENSG00000168944.10	CEP120	0	0	NM_153223	CEP120	0	0	INT
5	122699425	rs9327293	no	T	C	0.72	0.91	0.75	0.69	0.6	0.74	0	0	.	.	.	COL.SMUS,11_EnhWk1;R.SMUS,11_EnhWk1	.	.	Tgif1_1	ENSG00000168944.10	CEP120	0	0	NM_153223	CEP120	0	0	INT
5	122701561	rs1366335	no	T	C	0.77	0.93	0.76	0.69	0.59	0.74	0	0	.	.	BN.FE0,4_TssWk	COL.SMUS,11_EnhWk1;BM.MSC,11_EnhWk1;MSC.ADIPC,11_EnhWk1;BN.FE1,12_EnhWk2;KID.FE,14_Enh;R.SMUS,11_EnhWk1;LNG.FE,11_EnhWk1	.	.	CTCF_disc3	ENSG00000168944.10	CEP120	0	0	NM_153223	CEP120	0	0	INT
5	122701699	rs67778721	no	TCACACTAACTTAAAA	T	0.71	0.93	0.74	0.69	0.6	0.74	0	0	.	.	.	MSC.ADIPC,11_EnhWk1	.	.	.	ENSG00000168944.10	CEP120	0	0	NM_153223	CEP120	0	0	INT
5	122702294	rs1428392	no	T	C	0.77	0.93	0.76	0.69	0.6	0.75	0	0	.	.	.	ESO,14_Enh	.	.	SIX5_disc3	ENSG00000168944.10	CEP120	0	0	NM_153223	CEP120	0	0	INT
5	122702338	rs1428391	no	A	G	0.66	0.93	0.73	0.69	0.6	0.74	0	0	.	.	.	ESO,14_Enh	.	.	PLZF	ENSG00000168944.10	CEP120	0	0	NM_153223	CEP120	0	0	INT
5	122702762	rs1428390	no	T	G	0.73	0.93	0.75	0.69	0.6	0.75	0	0	.	.	.	ESO,14_Enh;LNG.FE,11_EnhWk1	.	.	.	ENSG00000168944.10	CEP120	0	0	NM_153223	CEP120	0	0	INT
5	122703272	rs10060994	no	A	C	0.73	0.93	0.75	0.69	0.6	0.74	0	0	.	.	.	LNG.FE,11_EnhWk1	.	.	Maf_known2;RREB-1_2;Zfp410	ENSG00000168944.10	CEP120	0	0	NM_153223	CEP120	0	0	INT
5	122704426	rs1346517	no	A	G	0.75	0.93	0.75	0.69	0.6	0.74	0	0	.	.	.	.	.	.	Arid5a	ENSG00000168944.10	CEP120	0	0	NM_153223	CEP120	0	0	INT
5	122705110	rs752200	no	A	G	0.75	0.93	0.75	0.69	0.6	0.74	0	0	.	.	.	.	.	.	PPAR_2;Pou5f1_disc2	ENSG00000168944.10	CEP120	0	0	NM_153223	CEP120	0	0	INT
5	122705321	rs10053995	no	A	G	0.74	0.93	0.75	0.69	0.6	0.74	0	0	.	.	.	GAS,12_EnhWk2;PANC,11_EnhWk1	.	.	.	ENSG00000168944.10	CEP120	0	0	NM_153223	CEP120	0	0	INT
5	122716819	rs9327294	no	C	A	0.79	0.99	0.74	0.69	0.6	0.74	0	0	.	.	.	LIV.A,9_TxEnhG1	.	.	Foxj1_2;Foxp1;Lhx3_2;Pou5f1_known2;Zfp105	ENSG00000168944.10	CEP120	0	0	NM_153223	CEP120	0	0	INT
5	122727171	rs6877089	no	G	T	0.75	0.89	0.77	0.68	0.6	0.74	0	0	.	.	.	.	.	.	AP-1_known1;Dbx2;Hoxa7_2;Hoxb3;Hoxb4;Nkx2_9;Nkx6-1_2;Nkx6-1_3;Pax-6_3;Pou3f4;TCF11::MafG	ENSG00000168944.10	CEP120	0	0	NM_153223	CEP120	0	0	INT
5	122727598	rs11241691	no	G	A	0.97	0.99	0.78	0.69	0.6	0.74	0	0	.	.	.	.	.	.	.	ENSG00000168944.10	CEP120	0	0	NM_153223	CEP120	0	0	INT
5	122727961	rs10900766	no	C	T	0.99	1	0.77	0.69	0.6	0.74	0	0	.	.	.	.	.	.	Hoxa10;Irf_disc3;Irf_known3;Irf_known5;Irf_known6;PLZF;Pax-4_5	ENSG00000168944.10	CEP120	0	0	NM_153223	CEP120	0	0	INT
5	122728261	rs1346516	no	C	G	0.97	1	0.77	0.68	0.6	0.74	0	0	.	.	.	.	.	.	HP1-site-factor;SREBP_known3	ENSG00000168944.10	CEP120	0	0	NM_153223	CEP120	0	0	INT
5	122729376	rs7728145	no	G	A	0.97	1	0.77	0.69	0.6	0.74	0	0	.	.	.	.	Duke,Osteobl,None	.	PLZF	ENSG00000168944.10	CEP120	0	0	NM_153223	CEP120	0	0	INT
5	122729998	rs4836534	no	C	T	0.93	1	0.76	0.68	0.6	0.74	0	0	.	.	.	.	.	.	Ik-2_3;NF-AT;NF-AT1	ENSG00000168944.10	CEP120	0	0	NM_153223	CEP120	0	0	INT
5	122730922	rs34004256	no	C	T	0.97	1	0.77	0.69	0.6	0.74	0	0	.	H1,7_Weak_Enhancer	.	IPS.20,9_TxEnhG1;HUES48,9_TxEnhG1	AWG,LNCaP,None	.	DMRT1;SIX5_disc3	ENSG00000168944.10	CEP120	0	0	NM_153223	CEP120	0	0	INT
5	122731406	rs6881176	no	T	C	0.79	0.98	0.74	0.68	0.59	0.73	0	0	.	.	.	.	.	.	Hsf_known1;RXRA_known6;TCF11::MafG	ENSG00000168944.10	CEP120	0	0	NM_153223	CEP120	0	0	INT
5	122738024	rs4836005	no	C	A	0.9	0.98	0.77	0.69	0.6	0.74	1	0	.	.	.	.	.	A549,POL2,HudsonAlpha,EtOH_0.02pct;H1-hESC,TAF1,HudsonAlpha,None;HepG2,HEY1,HudsonAlpha,None;K562,HEY1,HudsonAlpha,None	AP-1_known1;Rad21_disc4;THAP1_disc1;Znf143_known1	ENSG00000168944.10	CEP120	0	0	NM_153223	CEP120	0	0	INT
5	122738682	rs10477645	no	T	C	0.89	0.98	0.76	0.69	0.6	0.74	0	0	.	.	.	.	.	.	GCNF;PU.1_disc3;RXRA_known4	ENSG00000168944.10	CEP120	0	0	NM_153223	CEP120	0	0	INT
5	122745733	rs2115167	no	A	G	0.9	0.96	0.77	0.69	0.59	0.74	0	0	.	.	.	.	.	.	Cdx2_2;Hoxa10;Hoxa9;Hoxb9;Hoxd10	ENSG00000168944.10	CEP120	0	0	NM_153223	CEP120	0	0	INT
5	122746528	rs6884993	no	C	T	0.89	0.96	0.77	0.69	0.59	0.75	0	0	.	.	.	CCIP.LSMPTP,9_TxEnhG1;CD4.MP,11_EnhWk1	.	.	HNF4_disc2;HNF4_known2	ENSG00000168944.10	CEP120	0	0	NM_153223	CEP120	0	0	INT
5	122749299	rs34826754	no	C	A	0.88	0.98	0.76	0.69	0.59	0.74	0	0	.	.	.	.	.	.	PLZF;Sox_14;Sox_15;Sox_19;Sox_4;Sox_7	ENSG00000168944.10	CEP120	0	0	NM_153223	CEP120	0	0	INT
5	122750221	rs10041426	no	T	C	0.88	-0.98	0.24	0.31	0.41	0.26	0	0	.	.	.	HRT.FE,14_Enh	.	.	.	ENSG00000168944.10	CEP120	0	0	NM_153223	CEP120	0	0	INT
5	122755334	rs12719311	no	G	A	0.89	-0.96	0.23	0.31	0.42	0.25	0	0	GM12878,2_Weak_Promoter	.	.	CCIP.LSMPTP,11_EnhWk1;CC.TPC,14_Enh;CD8.NP,11_EnhWk1;CCC.TREGP,11_EnhWk1;CCCRA.NP,11_EnhWk1;CD4.NP,11_EnhWk1	.	.	.	ENSG00000168944.10	CEP120	0	0	NM_153223	CEP120	0	0	INT
5	122755352	rs34332857	no	T	G	0.89	-0.96	0.23	0.31	0.42	0.25	0	0	GM12878,2_Weak_Promoter	.	.	CCIP.LSMPTP,11_EnhWk1;CC.TPC,14_Enh;CD8.NP,11_EnhWk1;CCC.TREGP,11_EnhWk1;CCCRA.NP,11_EnhWk1;CD4.NP,11_EnhWk1	.	.	E2F_disc6;Ehf;Elf3;GATA_disc3;Hlx1;Nanog_disc1;Pax-4_4;Pou2f2_known5;Pou2f2_known8;Tel2	ENSG00000168944.10	CEP120	0	0	NM_153223	CEP120	0	0	INT
3	150187314	rs1868673	yes	A	C	1	1	0.64	0.54	0.5	0.6	0	0	.	K562,4_Strong_Enhancer;HMEC,4_Strong_Enhancer;NHEK,4_Strong_Enhancer;Huvec,4_Strong_Enhancer;HSMM,5_Strong_Enhancer;NHLF,5_Strong_Enhancer	PFK.2,6_TssD2;BR.MYO,6_TssD2;R.MUC29,4_TssWk;COL.SMUS,4_TssWk;SK.MUS62,4_TssWk;PFF.1,2_TssF;PFK.3,3_TssA;R.MUC31,2_TssF;MSC.ADIPC,6_TssD2;ADI.MSC,6_TssD2	HD.CD56MESC,11_EnhWk1;PFF.2,11_EnhWk1;H1.BMP4DM,14_Enh;H1.BMP4DT,13_EnhA;BR.H35,14_Enh;BM.MSC,13_EnhA;ESO,14_Enh;HUES6,12_EnhWk2;CHON.BMMSC,13_EnhA;PANC,11_EnhWk1;MUS.SC,13_EnhA;H1.DMSC,14_Enh;HRT.FE,13_EnhA;IMR90,13_EnhA;ES.I3,13_EnhA;IPS.20,11_EnhWk1;CD4.MP,14_Enh;ADI.NUC,14_Enh;CD8.MP,14_Enh;HUES64,11_EnhWk1;LV,14_Enh;ST.MUC,13_EnhA;ST.SMUS28,14_Enh;DUO.SMUS,14_Enh	Duke,Osteobl,None	.	CAC-binding-protein;CCNT2_disc2;E2F_disc7;Irf_disc5;MAZ;MAZR;MZF1::1-4_2;MZF1::1-4_3;Pax-5_disc3;SP1_known1;SP1_known2;STAT_disc7;Sp4;UF1H3BETA;WT1;YY1_disc5;Zfp281	ENSG00000261050.1	RP11-145F16.2	3	3095	NM_014779	TSC22D2	3	9698	.
6	160719593	rs368123	yes	A	G	1	1	0.55	0.56	0.37	0.66	0	0	.	HepG2,6_Weak_Enhancer;HSMM,7_Weak_Enhancer	CHON.BMMSC,6_TssD2	SK.MUS63,12_EnhWk2;ST.SMUS28,12_EnhWk2;BM.MSC,12_EnhWk2	.	.	.	ENSG00000112499.7	SLC22A2	5	20922	NM_003058	SLC22A2	5	39629	.
6	160701935	rs791583	no	C	G	0.6	0.96	0.65	0.56	0.39	0.66	0	0	.	.	.	.	.	.	Mef2_disc1;Mef2_known3;Mef2_known5;Pou2f2_known1	ENSG00000112499.7	SLC22A2	5	3264	NM_003058	SLC22A2	5	21971	.
6	160707751	rs444989	no	C	G	0.6	0.96	0.65	0.56	0.39	0.66	0	0	.	.	.	HD.CD184EC,13_EnhA;H1.BMP4DM,14_Enh;IPS.20,12_EnhWk2;H1.BMP4DT,12_EnhWk2	.	.	DBP;Fox;Foxa_known2;HNF4_disc4;TCF12_disc2;p300_disc3	ENSG00000112499.7	SLC22A2	5	9080	NM_003058	SLC22A2	5	27787	.
6	160715564	rs577261	no	G	T	0.84	0.96	0.53	0.55	0.37	0.65	0	0	.	.	.	BM.MSC,12_EnhWk2;CHON.BMMSC,12_EnhWk2;IPS.15,12_EnhWk2	.	.	Dbx1;HMG-IY_2;HP1-site-factor;Irf_disc3;Ncx_2;Nkx6-1_1;Pax-4_2;Pou2f2_known2	ENSG00000112499.7	SLC22A2	5	16893	NM_003058	SLC22A2	5	35600	.
6	160715735	rs2988707	no	A	G	0.92	0.97	0.54	0.56	0.38	0.66	0	0	.	.	.	.	.	.	.	ENSG00000112499.7	SLC22A2	5	17064	NM_003058	SLC22A2	5	35771	.
6	160715998	rs73604547	no	C	T	0.7	0.97	0.48	0.52	0.33	0.59	0	0	.	.	.	.	.	.	AIRE_1;Foxa_known2;HMG-IY_2	ENSG00000112499.7	SLC22A2	5	17327	NM_003058	SLC22A2	5	36034	.
6	160716022	rs77646206	no	A	G	0.69	0.97	0.48	0.49	0.3	0.55	0	0	.	.	.	.	.	.	CACD_2;NRSF_disc9;Pax-6_3	ENSG00000112499.7	SLC22A2	5	17351	NM_003058	SLC22A2	5	36058	.
6	160716057	rs113097210	no	T	C	0.9	1	0.53	0.53	0.3	0.55	0	0	.	.	.	.	.	.	AP-2_known2;LUN-1	ENSG00000112499.7	SLC22A2	5	17386	NM_003058	SLC22A2	5	36093	.
6	160716060	rs112398201	no	C	G	0.91	1	0.53	0.53	0.3	0.56	0	0	.	.	.	.	.	.	LUN-1	ENSG00000112499.7	SLC22A2	5	17389	NM_003058	SLC22A2	5	36096	.
6	160716220	rs7450667	no	A	G	0.99	1	0.55	0.56	0.38	0.66	0	0	.	.	.	.	.	.	Sox_17	ENSG00000112499.7	SLC22A2	5	17549	NM_003058	SLC22A2	5	36256	.
6	160716460	rs373715	no	T	C	0.99	1	0.55	0.56	0.38	0.66	0	0	.	.	.	.	.	.	Evi-1_3;Foxk1;GATA_known1;HP1-site-factor;Pou1f1_2	ENSG00000112499.7	SLC22A2	5	17789	NM_003058	SLC22A2	5	36496	.
6	160716480	rs366719	no	A	G	0.98	0.99	0.55	0.56	0.38	0.66	0	0	.	.	.	.	.	.	Cdc5;RXRA_disc4;p300_disc5	ENSG00000112499.7	SLC22A2	5	17809	NM_003058	SLC22A2	5	36516	.
6	160716588	rs446887	no	A	G	0.99	1	0.55	0.56	0.38	0.66	0	0	.	.	.	.	.	.	Arid5a;Fox;Foxj2_1;Mef2_known1;Mef2_known4;Pou6f1_1	ENSG00000112499.7	SLC22A2	5	17917	NM_003058	SLC22A2	5	36624	.
6	160716932	rs622624	no	G	T	0.64	0.99	0.65	0.56	0.38	0.66	0	0	.	.	.	.	Duke,Chorion,None	.	Egr-1_disc4;SETDB1_disc1;SIX5_disc3;Spz1_1	ENSG00000112499.7	SLC22A2	5	18261	NM_003058	SLC22A2	5	36968	.
6	160717292	rs415934	no	G	A	0.64	0.99	0.65	0.56	0.38	0.66	0	0	.	.	.	.	.	.	CACD_2;Klf4;NRSF_disc2;PPAR_1	ENSG00000112499.7	SLC22A2	5	18621	NM_003058	SLC22A2	5	37328	.
6	160717708	rs435294	no	T	C	0.99	1	0.55	0.56	0.38	0.66	0	0	.	.	.	.	.	.	CDP_4	ENSG00000112499.7	SLC22A2	5	19037	NM_003058	SLC22A2	5	37744	.
6	160717711	rs406151	no	C	T	0.99	1	0.55	0.56	0.38	0.66	0	0	.	.	.	.	.	.	CDP_4;CEBPG;CHD2_disc1;ZBTB33_disc1	ENSG00000112499.7	SLC22A2	5	19040	NM_003058	SLC22A2	5	37747	.
6	160717911	rs422973	no	C	T	0.99	1	0.55	0.56	0.38	0.66	0	0	.	.	.	.	.	.	ERalpha-a_known4	ENSG00000112499.7	SLC22A2	5	19240	NM_003058	SLC22A2	5	37947	.
6	160718264	rs409610	no	A	G	0.98	1	0.55	0.56	0.38	0.66	0	0	.	H1,7_Weak_Enhancer	.	LIV.A,12_EnhWk2	UW,SAEC,None	.	E2A_1;TAL1_known2	ENSG00000112499.7	SLC22A2	5	19593	NM_003058	SLC22A2	5	38300	.
6	160718312	rs429671	no	T	C	0.99	1	0.55	0.56	0.38	0.66	0	0	.	H1,7_Weak_Enhancer	.	LIV.A,12_EnhWk2	UW,SAEC,None	.	Foxa_disc1;Foxa_known3;Gm397;TCF12_disc2	ENSG00000112499.7	SLC22A2	5	19641	NM_003058	SLC22A2	5	38348	.
6	160718374	rs649587	no	C	T	0.99	1	0.55	0.56	0.38	0.66	0	0	.	H1,7_Weak_Enhancer	.	LIV.A,12_EnhWk2	UW,SAEC,None	HeLa-S3,CTCF,Broad,None	.	ENSG00000112499.7	SLC22A2	5	19703	NM_003058	SLC22A2	5	38410	.
6	160718711	rs471490	no	C	T	0.99	1	0.55	0.56	0.38	0.66	0	0	.	.	.	.	.	.	.	ENSG00000112499.7	SLC22A2	5	20040	NM_003058	SLC22A2	5	38747	.
6	160718764	rs606329	no	G	T	0.98	1	0.55	0.56	0.38	0.66	0	0	.	.	.	.	.	.	Ik-3	ENSG00000112499.7	SLC22A2	5	20093	NM_003058	SLC22A2	5	38800	.
6	160718770	rs581031	no	C	G	0.99	1	0.55	0.56	0.38	0.66	0	0	.	.	.	.	.	.	Znf143_known1	ENSG00000112499.7	SLC22A2	5	20099	NM_003058	SLC22A2	5	38806	.
6	160719030	rs399367	no	C	T	0.99	1	0.55	0.56	0.38	0.66	0	0	.	HSMM,6_Weak_Enhancer	.	CHON.BMMSC,11_EnhWk1;SK.MUS63,12_EnhWk2	.	.	Irf_known2	ENSG00000112499.7	SLC22A2	5	20359	NM_003058	SLC22A2	5	39066	.
6	160719167	rs417770	no	T	G	1	1	0.55	0.56	0.38	0.66	0	0	.	HSMM,6_Weak_Enhancer	.	CHON.BMMSC,11_EnhWk1;SK.MUS63,12_EnhWk2	.	.	Egr-1_known2;Egr-1_known4;TBX5_2	ENSG00000112499.7	SLC22A2	5	20496	NM_003058	SLC22A2	5	39203	.
6	160719280	rs414130	no	C	T	1	1	0.55	0.56	0.38	0.66	0	0	.	HSMM,6_Weak_Enhancer	CHON.BMMSC,6_TssD2	SK.MUS63,12_EnhWk2;SK.MUS62,12_EnhWk2	Duke,8988T,None	.	Barhl1;Barx2;Dbx2;Dlx5;En-1_3;Esx1;GR_known1;GR_known4;Gbx1;Gbx2;Hoxb7;Isl2;Isx;Lhx4;Msx-1_2;Msx2;Nkx1-1;Nkx6-1_3;Nobox_2;Pax-6_3;Pax7;Phox2a;Pou3f2_4;Prrx2_1;Sox_18	ENSG00000112499.7	SLC22A2	5	20609	NM_003058	SLC22A2	5	39316	.
6	160719491	rs422292	no	T	C	1	1	0.55	0.56	0.38	0.66	0	0	.	HepG2,6_Weak_Enhancer;HSMM,7_Weak_Enhancer	CHON.BMMSC,6_TssD2	SK.MUS63,12_EnhWk2;ST.SMUS28,12_EnhWk2;BM.MSC,12_EnhWk2	.	.	CDP_4;Znf143_known1	ENSG00000112499.7	SLC22A2	5	20820	NM_003058	SLC22A2	5	39527	.
6	160719569	rs370586	no	G	A	1	1	0.55	0.56	0.38	0.66	0	0	.	HepG2,6_Weak_Enhancer;HSMM,7_Weak_Enhancer	CHON.BMMSC,6_TssD2	SK.MUS63,12_EnhWk2;ST.SMUS28,12_EnhWk2;BM.MSC,12_EnhWk2	.	.	E2A_2;FAC1	ENSG00000112499.7	SLC22A2	5	20898	NM_003058	SLC22A2	5	39605	.
6	160720531	rs560535	no	C	T	0.98	0.99	0.55	0.56	0.38	0.65	0	0	.	.	.	PFK.3,12_EnhWk2;CHON.BMMSC,12_EnhWk2;DUO.MUC61,12_EnhWk2;GAS,11_EnhWk1;PFK.2,12_EnhWk2	Duke,pHTE,None	.	Gm397;Nanog_disc1;Pou2f2_disc1;Pou2f2_known2;Pou2f2_known5;Pou5f1_disc2;TATA_disc9	ENSG00000112499.7	SLC22A2	5	21860	NM_003058	SLC22A2	5	40567	.
6	160720627	rs678145	no	A	G	1	1	0.55	0.56	0.38	0.66	0	0	.	NHEK,7_Weak_Enhancer;HMEC,7_Weak_Enhancer	DUO.MUC61,6_TssD2	PFK.3,12_EnhWk2;CHON.BMMSC,12_EnhWk2;PFK.2,12_EnhWk2;R.MUC31,13_EnhA;ESO,11_EnhWk1;COL.MUC32,12_EnhWk2;H1,11_EnhWk1	Duke,pHTE,None	.	HMG-IY_2;STAT_disc5;TCF12_disc6	ENSG00000112499.7	SLC22A2	5	21956	NM_003058	SLC22A2	5	40663	.
6	160720744	rs10640507	no	C	CCTT	0.94	1	0.54	0.55	0.38	0.65	0	0	.	NHEK,7_Weak_Enhancer;HMEC,7_Weak_Enhancer	DUO.MUC61,6_TssD2	PFK.3,12_EnhWk2;CHON.BMMSC,12_EnhWk2;PFK.2,12_EnhWk2;R.MUC31,13_EnhA;ESO,11_EnhWk1;COL.MUC32,12_EnhWk2;H1,11_EnhWk1	AWG,K562,None	K562,USF1,HudsonAlpha,None	HMG-IY_1;SP2_disc2;Sin3Ak-20_disc1;Whn	ENSG00000112499.7	SLC22A2	5	22073	NM_003058	SLC22A2	5	40780	.
6	160720991	rs377197	no	A	C	1	1	0.55	0.56	0.38	0.66	0	0	.	HMEC,7_Weak_Enhancer;NHEK,5_Strong_Enhancer;K562,6_Weak_Enhancer	DUO.MUC61,6_TssD2;PFK.3,6_TssD2	CHON.BMMSC,12_EnhWk2;PFK.2,12_EnhWk2;ESO,11_EnhWk1;COL.MUC32,12_EnhWk2;H1,11_EnhWk1;R.MUC31,12_EnhWk2;ES.I3,12_EnhWk2;ES.WA7,12_EnhWk2;BR.H35,11_EnhWk1	.	.	Arid3a_2;Ets_disc4;Hoxb13;Mef2_known3;Pax-4_4	ENSG00000112499.7	SLC22A2	5	22320	NM_003058	SLC22A2	5	41027	.
6	160721106	rs442426	no	A	G	0.99	1	0.55	0.56	0.38	0.66	0	0	.	K562,6_Weak_Enhancer;H1,7_Weak_Enhancer;HepG2,6_Weak_Enhancer;HMEC,5_Strong_Enhancer;NHEK,4_Strong_Enhancer	DUO.MUC61,6_TssD2;PFK.3,6_TssD2;PFK.2,6_TssD2	CHON.BMMSC,12_EnhWk2;COL.MUC32,12_EnhWk2;H1,11_EnhWk1;ES.I3,12_EnhWk2;ES.WA7,12_EnhWk2;BR.H35,11_EnhWk1;R.MUC31,13_EnhA;HUES6,14_Enh;IPS.18,12_EnhWk2;GAS,11_EnhWk1;ESO,13_EnhA;R.MUC29,12_EnhWk2;H1.BMP4DM,14_Enh;ST.MUC,12_EnhWk2	Duke,HeLa-S3,IFNa4h	.	BDP1_disc3;E2F_known2;E2F_known3;E2F_known6	ENSG00000112499.7	SLC22A2	5	22435	NM_003058	SLC22A2	5	41142	.
6	160721221	rs373294	no	A	G	0.99	1	0.55	0.56	0.38	0.66	0	0	HepG2,2_Weak_Promoter	K562,6_Weak_Enhancer;HMEC,5_Strong_Enhancer;NHEK,4_Strong_Enhancer;H1,6_Weak_Enhancer	DUO.MUC61,6_TssD2;PFK.3,6_TssD2;PFK.2,2_TssF;R.MUC31,3_TssA	CHON.BMMSC,12_EnhWk2;COL.MUC32,12_EnhWk2;H1,11_EnhWk1;ES.I3,12_EnhWk2;ES.WA7,12_EnhWk2;BR.H35,11_EnhWk1;IPS.18,12_EnhWk2;GAS,11_EnhWk1;ESO,13_EnhA;R.MUC29,12_EnhWk2;H1.BMP4DM,14_Enh;ST.MUC,12_EnhWk2;H1.BMP4DT,12_EnhWk2;HUES64,12_EnhWk2;IPS.DF6,12_EnhWk2;IPS.DF19,11_EnhWk1;HUES6,13_EnhA	AWG,HeLa-S3,None;AWG,K562,None;AWG,NHEK,None;Duke,HeLa-S3,IFNa4h;Duke,RWPE1,None;Duke,iPS,None;Duke,pHTE,None;UW,Caco-2,None	HeLa-S3,AP2GAMMA,UCD,None	Egr-1_known1;GR_disc6;HEY1_disc2;HNF4_disc1;HNF4_known4;Hic1_2;Irf_disc4;Klf7;Mtf1_1	ENSG00000112499.7	SLC22A2	5	22550	NM_003058	SLC22A2	5	41257	.
6	160722449	rs510615	no	G	T	0.98	0.99	0.55	0.56	0.38	0.66	0	0	HSMM,2_Weak_Promoter	.	.	CHON.BMMSC,12_EnhWk2;H1.BMP4DM,14_Enh;ST.MUC,12_EnhWk2;SK.MUS62,12_EnhWk2;HD.CD184EC,12_EnhWk2;SK.MUS63,13_EnhA;SK.MUS,12_EnhWk2;BM.MSC,12_EnhWk2;DUO.MUC61,11_EnhWk1;BN.MFL,12_EnhWk2;ESO,11_EnhWk1;ST.SMUS28,12_EnhWk2;HD.CD56MESC,12_EnhWk2	.	.	BCL_disc3;Hsf_known2	ENSG00000112499.7	SLC22A2	5	23778	NM_003058	SLC22A2	5	42485	.
6	160723324	rs435542	no	T	A	0.98	0.99	0.55	0.56	0.38	0.66	0	0	.	.	HD.CD184EC,4_TssWk	H1.BMP4DM,14_Enh;ST.MUC,12_EnhWk2;BM.MSC,12_EnhWk2;ST.SMUS28,12_EnhWk2;HD.CD56MESC,12_EnhWk2;PFK.2,14_Enh	.	.	AP-1_disc4;AP-1_disc5;Foxc1_2;HDAC2_disc6;Irf_disc3;p300_disc5	ENSG00000112499.7	SLC22A2	5	24653	NM_003058	SLC22A2	5	43360	.
6	160723397	rs402387	no	C	G	0.98	0.99	0.55	0.56	0.38	0.66	0	0	.	.	HD.CD184EC,4_TssWk	H1.BMP4DM,14_Enh;ST.MUC,12_EnhWk2;BM.MSC,12_EnhWk2;ST.SMUS28,12_EnhWk2;HD.CD56MESC,12_EnhWk2;PFK.2,14_Enh	.	.	Cphx;Nkx6-1_3;Pbx3_known1	ENSG00000112499.7	SLC22A2	5	24726	NM_003058	SLC22A2	5	43433	.
6	160723541	rs401882	no	C	G	0.97	0.98	0.55	0.56	0.38	0.66	0	0	.	NHEK,7_Weak_Enhancer	HD.CD184EC,4_TssWk	H1.BMP4DM,14_Enh;ST.MUC,12_EnhWk2;HD.CD56MESC,12_EnhWk2;PFK.2,14_Enh	Duke,HPDE6-E6E7,None;UW,AoAF,None;UW,HCM,None;UW,HNPCEpiC,None;UW,HPAF,None	.	PRDM1_known1	ENSG00000112499.7	SLC22A2	5	24870	NM_003058	SLC22A2	5	43577	.
6	160724186	rs438765	no	T	C	0.88	0.98	0.53	0.53	0.37	0.63	0	0	.	.	.	H1.BMP4DM,14_Enh;ST.MUC,12_EnhWk2	.	.	Ik-1_2;Pax-4_4	ENSG00000112499.7	SLC22A2	5	25515	NM_003058	SLC22A2	5	44222	.
6	160724808	rs368235	no	G	A	0.97	0.98	0.55	0.56	0.38	0.66	0	0	.	.	.	ESO,12_EnhWk2;PFK.2,14_Enh;H1,12_EnhWk2;IPS.15,12_EnhWk2	.	.	Pou2f2_known1;Pou2f2_known2;Pou2f2_known6;Znf143_known1;p53_1	ENSG00000112499.7	SLC22A2	5	26137	NM_021977	SLC22A3	5	44615	.
6	160724971	rs441892	no	G	C	0.92	0.98	0.54	0.56	0.37	0.65	0	0	.	.	.	ESO,12_EnhWk2;PFK.2,14_Enh;H1,12_EnhWk2;IPS.15,12_EnhWk2	UW,NT2-D1,None	.	EWSR1-FLI1;NF-E2_disc4;SP1_disc3	ENSG00000112499.7	SLC22A2	5	26300	NM_021977	SLC22A3	5	44452	.
6	160725253	rs449349	no	G	A	0.97	0.98	0.55	0.56	0.38	0.66	0	0	.	.	.	.	.	.	Pax-6_1;YY1_disc2;YY1_known6	ENSG00000112499.7	SLC22A2	5	26582	NM_021977	SLC22A3	5	44170	.
6	160725359	rs439039	no	C	T	0.95	0.98	0.55	0.56	0.38	0.66	0	0	.	.	.	.	.	.	Irf_disc3;Irf_known1;Irf_known11;Irf_known2;Irf_known6;KAP1_disc2;Pax-5_disc3;RXRA_disc4;STAT_disc3	ENSG00000112499.7	SLC22A2	5	26688	NM_021977	SLC22A3	5	44064	.
6	160725560	rs437539	no	A	C	0.97	0.98	0.55	0.56	0.38	0.66	0	0	.	.	.	.	.	.	Irf_disc3	ENSG00000112499.7	SLC22A2	5	26889	NM_021977	SLC22A3	5	43863	.
6	160726192	rs440429	no	A	T	0.97	0.98	0.55	0.56	0.38	0.66	0	0	.	.	.	.	.	.	Evi-1_4;Foxo_3;Foxp1;Hoxa10;Hoxa9;Hoxd10;Irf_known7;Lhx3_2;Mef2_disc1;Mef2_known2;Mef2_known5;TATA_known1	ENSG00000112499.7	SLC22A2	5	27521	NM_021977	SLC22A3	5	43231	.
6	160726284	rs370278	no	C	A	0.97	0.98	0.55	0.56	0.38	0.66	0	0	.	.	.	.	.	.	Cdx2_1;SRF_known2	ENSG00000112499.7	SLC22A2	5	27613	NM_021977	SLC22A3	5	43139	.
6	160727941	rs376440	no	A	G	0.97	0.98	0.55	0.56	0.38	0.66	0	0	.	.	.	BN.CC,12_EnhWk2;BN.SN,12_EnhWk2;BN.AG,12_EnhWk2;BN.HM150,12_EnhWk2;ST.SMUS28,12_EnhWk2	.	.	CTCF_disc10;E2A_1;EWSR1-FLI1;ZEB1_known4	ENSG00000112499.7	SLC22A2	5	29270	NM_021977	SLC22A3	5	41482	.
6	160728275	rs56884032	no	ATTGT	A	0.97	0.98	0.55	0.55	0.38	0.65	0	0	.	.	.	BN.HM150,12_EnhWk2	.	.	Barx2;Foxa_known1;Foxa_known2;Foxd3;Foxf1;Foxi1;Foxj1_1;Foxj1_2;Foxj2_1;Foxq1;Nkx3_3;Sox_14;Sox_16;Sox_19;Sox_2;Sox_6	ENSG00000112499.7	SLC22A2	5	29604	NM_021977	SLC22A3	5	41148	.
6	160728440	rs410118	no	T	C	0.97	0.98	0.55	0.56	0.38	0.66	0	0	.	.	.	.	.	.	CHD2_disc3;MAZ;MZF1::1-4_2;RXRA_known6;STAT_disc7	ENSG00000112499.7	SLC22A2	5	29769	NM_021977	SLC22A3	5	40983	.
6	160728678	rs412128	no	C	T	0.97	0.98	0.55	0.56	0.38	0.66	0	0	.	.	.	.	.	.	Foxj1_2;Foxj2_1	ENSG00000112499.7	SLC22A2	5	30007	NM_021977	SLC22A3	5	40745	.
6	160729351	rs401237	no	T	C	0.65	1	0.66	0.56	0.38	0.66	0	0	.	.	.	.	.	.	CACD_2;NRSF_disc5;Sin3Ak-20_disc5;YY1_disc4	ENSG00000112499.7	SLC22A2	5	30680	NM_021977	SLC22A3	5	40072	.
6	160729551	rs536290	no	A	G	0.93	0.99	0.54	0.55	0.36	0.65	0	0	.	.	.	.	.	.	AhR::Arnt_1;Arnt_1;RXRA_known3	ENSG00000112499.7	SLC22A2	5	30880	NM_021977	SLC22A3	5	39872	.
6	160729705	rs436348	no	C	G	0.97	0.98	0.55	0.56	0.38	0.66	0	0	.	.	.	.	Duke,Melano,None	.	PRDM1_disc1	ENSG00000112499.7	SLC22A2	5	31034	NM_021977	SLC22A3	5	39718	.
6	160730132	rs402051	no	C	T	0.97	0.98	0.55	0.56	0.38	0.66	0	0	.	.	.	.	.	.	CDP_2;Cdx2_1;Cdx2_2;FAC1;HNF6;Hoxb9	ENSG00000112499.7	SLC22A2	5	31461	NM_021977	SLC22A3	5	39291	.
6	160731201	rs384071	no	C	T	0.97	0.98	0.55	0.56	0.38	0.66	0	0	.	.	.	.	.	.	Hmx_2	ENSG00000112499.7	SLC22A2	5	32530	NM_021977	SLC22A3	5	38222	.
6	160731321	rs370413	no	C	A	0.96	0.98	0.55	0.56	0.38	0.66	0	0	.	.	.	.	.	.	Elf3;GATA_disc3	ENSG00000112499.7	SLC22A2	5	32650	NM_021977	SLC22A3	5	38102	.
6	160731356	rs380143	no	A	C	0.97	0.98	0.55	0.56	0.38	0.66	0	0	.	.	.	.	.	.	Gsc;Lhx3_2;OTX;Obox3;Obox6;Pou3f2_2;STAT_known3	ENSG00000112499.7	SLC22A2	5	32685	NM_021977	SLC22A3	5	38067	.
6	160731591	rs405137	no	G	A	0.97	0.98	0.55	0.56	0.38	0.66	0	0	.	.	.	.	.	.	ZEB1_known2	ENSG00000112499.7	SLC22A2	5	32920	NM_021977	SLC22A3	5	37832	.
6	160732216	rs200797065	no	T	TTTC	0.92	0.98	0.54	0.54	0.38	0.66	0	0	.	.	.	.	.	.	EWSR1-FLI1;Evi-1_4;Foxp1;HDAC2_disc6;Irf_disc3;Zfp105;p300_disc5	ENSG00000112499.7	SLC22A2	5	33545	NM_021977	SLC22A3	5	37207	.
6	160732925	rs394463	no	G	A	0.96	0.98	0.55	0.56	0.38	0.66	0	0	.	.	.	.	.	.	ATF3_known8;Pax-8_1	ENSG00000112499.7	SLC22A2	5	34254	NM_021977	SLC22A3	5	36498	.
6	160733302	rs393173	no	G	C	0.94	0.98	0.54	0.55	0.38	0.66	0	0	.	.	.	.	.	.	AhR::Arnt_1;Arnt_1;E2A_2;E2A_5;MIF-1;NRSF_disc4	ENSG00000112499.7	SLC22A2	5	34631	NM_021977	SLC22A3	5	36121	.
6	160733354	rs432655	no	A	G	0.94	0.98	0.55	0.56	0.38	0.66	0	0	.	.	.	.	.	.	GR_known1;Sox_14	ENSG00000112499.7	SLC22A2	5	34683	NM_021977	SLC22A3	5	36069	.
6	160733663	rs620121	no	T	A	0.97	0.98	0.55	0.56	0.38	0.66	0	0	.	.	.	.	.	.	Fox;Foxa_known1;Foxa_known2;SP2_disc1	ENSG00000112499.7	SLC22A2	5	34992	NM_021977	SLC22A3	5	35760	.
6	160734323	rs142029586	no	T	TA	0.85	0.97	0.53	0.55	0.37	0.65	0	0	.	.	.	.	.	HEK293(b),KAP1,UCD,None;U2OS,SETDB1,UCD,None	E2F_disc6;Evi-1_4;Gfi1b;HP1-site-factor;Pdx1_1	ENSG00000146477.4	SLC22A3	5	34976	NM_021977	SLC22A3	5	35100	.
6	160735328	rs452788	no	C	G	0.94	0.98	0.56	0.56	0.38	0.66	0	0	.	.	.	.	.	.	Sin3Ak-20_disc5;Zbtb12	ENSG00000146477.4	SLC22A3	5	33971	NM_021977	SLC22A3	5	34095	.
6	160735746	rs410569	no	T	G	0.95	0.98	0.55	0.56	0.38	0.66	0	0	.	.	.	.	.	.	Maf_known4;Smad3_1	ENSG00000146477.4	SLC22A3	5	33553	NM_021977	SLC22A3	5	33677	.
6	160736679	rs415148	no	C	A	0.94	0.98	0.55	0.56	0.38	0.66	0	0	.	HMEC,7_Weak_Enhancer;NHEK,7_Weak_Enhancer	.	MUS.SC,12_EnhWk2	.	.	.	ENSG00000146477.4	SLC22A3	5	32620	NM_021977	SLC22A3	5	32744	.
6	160737581	rs446809	no	C	A	0.95	0.98	0.55	0.56	0.38	0.66	0	0	.	HMEC,7_Weak_Enhancer	.	.	.	.	CIZ;Myf_3;Sox_10;Sox_14;Sox_16;Sox_2;Sox_7	ENSG00000146477.4	SLC22A3	5	31718	NM_021977	SLC22A3	5	31842	.
6	160737987	rs378629	no	T	A	0.95	0.98	0.55	0.56	0.38	0.66	0	0	.	.	.	.	.	.	.	ENSG00000146477.4	SLC22A3	5	31312	NM_021977	SLC22A3	5	31436	.
6	160738743	rs370301	no	C	G	0.92	0.96	0.55	0.56	0.38	0.66	0	0	.	.	.	.	.	.	DMRT2;Elf3;GATA_disc3;HDAC2_disc6;Ik-2_3;PLZF;Pax-4_4;Pou1f1_2;p300_disc5	ENSG00000146477.4	SLC22A3	5	30556	NM_021977	SLC22A3	5	30680	.
6	160738800	rs434012	no	T	C	0.95	0.98	0.55	0.56	0.38	0.66	0	0	.	.	.	.	.	.	GR_known4;HNF6	ENSG00000146477.4	SLC22A3	5	30499	NM_021977	SLC22A3	5	30623	.
6	160738830	rs433992	no	T	C	0.95	0.98	0.55	0.56	0.38	0.66	0	0	.	.	.	.	.	.	HDAC2_disc5;Hsf_known2;Nkx2_11;Rad21_disc2;STAT_disc5;TCF12_disc6	ENSG00000146477.4	SLC22A3	5	30469	NM_021977	SLC22A3	5	30593	.
6	160738920	rs667538	no	T	G	0.95	0.98	0.55	0.56	0.38	0.66	0	0	.	.	.	.	.	.	Nr2f2;Nrf-2_2;p300_disc7	ENSG00000146477.4	SLC22A3	5	30379	NM_021977	SLC22A3	5	30503	.
6	160739505	rs415897	no	C	T	0.95	0.98	0.55	0.56	0.41	0.66	0	0	.	.	.	.	.	.	GR_known8;Irf_known4	ENSG00000146477.4	SLC22A3	5	29794	NM_021977	SLC22A3	5	29918	.
6	160742239	rs393271	no	A	G	0.93	0.97	0.55	0.56	0.41	0.66	0	0	.	.	.	.	.	.	Pax-5_disc4	ENSG00000146477.4	SLC22A3	5	27060	NM_021977	SLC22A3	5	27184	.
6	160745751	rs384156	no	A	C	0.6	0.94	0.46	0.56	0.41	0.66	0	0	.	.	.	.	.	.	Mef2_known3	ENSG00000146477.4	SLC22A3	5	23548	NM_021977	SLC22A3	5	23672	.
6	160750350	rs316166	no	G	A	0.6	0.96	0.65	0.58	0.41	0.66	0	0	.	.	.	PFM.3,12_EnhWk2;SK.MUS63,13_EnhA;H1.DMSC,11_EnhWk1;PFM.2,12_EnhWk2;IPS.DF19,11_EnhWk1;SK.MUS62,11_EnhWk1	AWG,HepG2,None	.	CACD_1;Pax-4_3;Rad21_disc6;Roaz_2;p300_disc4	ENSG00000146477.4	SLC22A3	5	18949	NM_021977	SLC22A3	5	19073	.
6	160756037	rs316170	no	C	T	0.6	0.95	0.65	0.56	0.41	0.66	0	0	.	.	.	.	UW,SKMC,None	.	Cdx2_1;SP1_disc2;SRF_known1;SRF_known3;SRF_known4;SRF_known5;SRF_known6;TATA_known4;TFIIA	ENSG00000146477.4	SLC22A3	5	13262	NM_021977	SLC22A3	5	13386	.
14	52509101	rs1982963	yes	G	A	1	1	0.92	0.78	0.83	0.81	0	0	.	.	.	BN.FE1,12_EnhWk2;MSC.ADIPC,9_TxEnhG1;NCC.COR2,12_EnhWk2;IMR90,9_TxEnhG1;BN.FE0,11_EnhWk1;BN.GM2,12_EnhWk2;LV,9_TxEnhG1;PFF.2,9_TxEnhG1;COL.SMUS,13_EnhA;BN.FE2,12_EnhWk2;BN.CC,11_EnhWk1;R.SMUS,11_EnhWk1;PFF.1,9_TxEnhG1;CHON.BMMSC,9_TxEnhG1;ADI.MSC,11_EnhWk1;BM.MSC,11_EnhWk1;BN.AG,12_EnhWk2;ST.SMUS28,13_EnhA;GAS,11_EnhWk1;BN.AC,11_EnhWk1;PANC,11_EnhWk1	.	.	ATF3_known5;ATF3_known6	ENSG00000087303.12	NID2	0	0	NM_007361	NID2	0	0	INT
14	52503545	rs2516592	no	T	C	0.92	1	0.92	0.77	0.82	0.81	0	0	.	.	.	.	.	.	PPAR_1;TR4_disc2	ENSG00000087303.12	NID2	0	0	NM_007361	NID2	0	0	INT
14	52504397	rs2749876	no	T	G	0.77	0.97	0.94	0.77	0.82	0.81	0	0	.	.	.	.	.	.	.	ENSG00000087303.12	NID2	0	0	NM_007361	NID2	0	0	INT
14	52504624	rs904061	no	T	C	0.89	0.97	0.92	0.77	0.82	0.81	0	0	.	.	.	.	Duke,Fibrobl,None	.	p300_disc2	ENSG00000087303.12	NID2	0	0	NM_007361	NID2	0	0	INT
14	52505360	rs753051	no	A	G	0.86	0.94	0.92	0.77	0.82	0.81	0	0	.	.	NCC.COR2,1_TssP	.	.	.	Pax-1	ENSG00000087303.12	NID2	0	0	NM_007361	NID2	0	0	INT
14	52505375	rs753050	no	A	G	0.89	0.97	0.92	0.77	0.82	0.81	0	0	.	.	NCC.COR2,1_TssP	.	.	.	CTCF_disc6;MIF-1;RFX5_known3	ENSG00000087303.12	NID2	0	0	NM_007361	NID2	0	0	INT
14	52505811	rs2029976	no	C	T	0.92	1	0.92	0.77	0.82	0.81	0	0	.	.	.	.	.	.	EBF_known3;Elf5;Ets_known8;FEV;GR_disc5;Ik-1_1;NF-kappaB_known2;NF-kappaB_known4;PU.1_known1;SREBP_disc1	ENSG00000087303.12	NID2	0	0	NM_007361	NID2	0	0	INT
14	52506070	rs2029975	no	C	T	0.92	1	0.92	0.77	0.82	0.81	0	0	.	.	.	.	UW,Adult_CD4_Th0,None	.	CTCF_disc2;CTCF_disc4;DMRT1;RXRA_disc2	ENSG00000087303.12	NID2	0	0	NM_007361	NID2	0	0	INT
14	52506486	rs10139288	no	T	C	0.92	1	0.92	0.77	0.82	0.81	0	0	.	.	.	.	.	.	CDP_6	ENSG00000087303.12	NID2	0	0	NM_007361	NID2	0	0	INT
14	52507429	rs3742536	no	A	G	0.83	1	0.94	0.78	0.82	0.81	1	0	.	.	.	HD.CD184EC,12_EnhWk2	.	.	Gmeb1;HMG-IY_2;Maf_known3;Maf_known4	ENSG00000087303.12	NID2	0	0	NM_007361	NID2	0	0	NSM
14	52509258	rs77523412	no	CT	C,CA	0.63	1	0.89	0.76	0.81	0.77	0	0	.	.	BN.FE0,6_TssD2	BN.FE1,12_EnhWk2;MSC.ADIPC,9_TxEnhG1;NCC.COR2,12_EnhWk2;IMR90,9_TxEnhG1;BN.GM2,12_EnhWk2;LV,9_TxEnhG1;PFF.2,9_TxEnhG1;COL.SMUS,13_EnhA;BN.FE2,12_EnhWk2;BN.CC,11_EnhWk1;R.SMUS,11_EnhWk1;PFF.1,9_TxEnhG1;ADI.MSC,11_EnhWk1;BM.MSC,11_EnhWk1;BN.AG,12_EnhWk2;ST.SMUS28,13_EnhA;GAS,11_EnhWk1;BN.AC,11_EnhWk1;PANC,11_EnhWk1;SK.MUS62,11_EnhWk1;SK.MUS,9_TxEnhG1;SK.MUS63,11_EnhWk1;CHON.BMMSC,13_EnhA;LNG.FE,9_T…	UW,HRPEpiC,None	.	.	ENSG00000087303.12	NID2	0	0	NM_007361	NID2	0	0	INT
14	52509259	rs3841694	no	TA	T	0.92	1	0.92	0.78	0.83	0.81	0	0	.	.	BN.FE0,6_TssD2	BN.FE1,12_EnhWk2;MSC.ADIPC,9_TxEnhG1;NCC.COR2,12_EnhWk2;IMR90,9_TxEnhG1;BN.GM2,12_EnhWk2;LV,9_TxEnhG1;PFF.2,9_TxEnhG1;COL.SMUS,13_EnhA;BN.FE2,12_EnhWk2;BN.CC,11_EnhWk1;R.SMUS,11_EnhWk1;PFF.1,9_TxEnhG1;ADI.MSC,11_EnhWk1;BM.MSC,11_EnhWk1;BN.AG,12_EnhWk2;ST.SMUS28,13_EnhA;GAS,11_EnhWk1;BN.AC,11_EnhWk1;PANC,11_EnhWk1;SK.MUS62,11_EnhWk1;SK.MUS,9_TxEnhG1;SK.MUS63,11_EnhWk1;CHON.BMMSC,13_EnhA;LNG.FE,9_T…	UW,HRPEpiC,None	.	Pdx1_2;TATA_disc7;Znf143_known1	ENSG00000087303.12	NID2	0	0	NM_007361	NID2	0	0	INT
14	52514684	rs1566131	no	G	A	0.61	0.79	0.93	0.78	0.83	0.81	0	0	.	.	.	SK.MUS63,14_Enh;ADI.MSC,11_EnhWk1;PFF.1,9_TxEnhG1;COL.SMUS,13_EnhA;IMR90,9_TxEnhG1;LV,13_EnhA;ST.SMUS28,13_EnhA;HRT.FE,13_EnhA;MSC.ADIPC,14_Enh;R.SMUS,11_EnhWk1;SK.MUS,11_EnhWk1	.	.	PRDM1_known1;PU.1_disc3;p300_disc5	ENSG00000087303.12	NID2	0	0	NM_007361	NID2	0	0	INT
6	32450089	rs5020946	yes	G	T	1	1	0.2	0.44	0.37	0.43	0	0	.	GM12878,6_Weak_Enhancer	.	CD34.MBP1536,12_EnhWk2;CD34.MBP1562,12_EnhWk2;H1.DNP,12_EnhWk2	UW,Monocytes-CD14+_RO01746,None	.	AP-2_disc2;STAT_known15	ENSG00000198502.5	HLA-DRB5	3	35030	NM_002125	HLA-DRB5	3	35063	.
6	32442836	rs13211921	no	T	G	0.73	0.86	0.2	0.44	0.37	0.43	0	0	.	.	.	.	.	.	Barx1;Barx2;Bsx;Dlx2;Dlx3;Hoxa3_2;Hoxa5_3;Hoxa7_2;Hoxb6;Hoxc6;Nkx6-2;Pou2f2_known4;Pou5f1_disc2	ENSG00000204287.8	HLA-DRA	3	30012	NM_019111	HLA-DRA	3	30009	.
6	32443172	rs9391879	no	C	T	0.75	0.87	0.2	0.44	0.38	0.45	0	0	.	.	.	.	.	.	SZF1-1;Spz1_2	ENSG00000204287.8	HLA-DRA	3	30348	NM_019111	HLA-DRA	3	30345	.
6	32443451	rs9378264	no	G	A	0.76	0.88	0.2	0.45	0.38	0.45	0	0	.	K562,7_Weak_Enhancer	.	.	.	.	.	ENSG00000204287.8	HLA-DRA	3	30627	NM_019111	HLA-DRA	3	30624	.
6	32444096	rs28732244	no	C	T	0.61	0.83	0.18	0.41	0.35	0.39	0	0	.	.	.	.	.	.	Ik-2_3;Ik-3;Pou2f2_known2	ENSG00000204287.8	HLA-DRA	3	31272	NM_019111	HLA-DRA	3	31269	.
6	32444198	rs12194148	no	G	T	0.77	0.9	0.2	0.45	0.38	0.45	0	0	.	.	.	.	.	.	.	ENSG00000204287.8	HLA-DRA	3	31374	NM_019111	HLA-DRA	3	31371	.
6	32444330	rs12207473	no	A	C	0.77	0.9	0.2	0.44	0.38	0.44	0	0	.	.	.	.	.	.	CACD_1;CTCF_disc8;Myc_disc10;PU.1_disc3;SP1_disc3;SP1_known1;ZNF263_disc1;Znf143_disc3	ENSG00000204287.8	HLA-DRA	3	31506	NM_019111	HLA-DRA	3	31503	.
6	32444544	rs12195582	no	C	T	0.64	0.89	0.23	0.46	0.4	0.46	0	0	.	.	.	.	.	.	.	ENSG00000204287.8	HLA-DRA	3	31720	NM_019111	HLA-DRA	3	31717	.
6	32444733	rs113660101	no	TG	T	0.76	0.88	0.2	0.44	0.38	0.45	0	0	.	.	.	DUO.MUC61,12_EnhWk2	.	.	GATA_disc5;SIX5_disc4	ENSG00000204287.8	HLA-DRA	3	31909	NM_019111	HLA-DRA	3	31906	.
6	32445079	rs28895255	no	C	T	0.77	0.9	0.2	0.46	0.38	0.45	0	0	.	.	DUO.MUC61,4_TssWk	.	.	.	NF-kappaB_known4;Rad21_disc2	ENSG00000204287.8	HLA-DRA	3	32255	NM_019111	HLA-DRA	3	32252	.
6	32445114	rs28895257	no	A	G	0.76	0.87	0.2	0.45	0.37	0.43	0	0	.	.	DUO.MUC61,4_TssWk	.	.	.	Foxp3	ENSG00000204287.8	HLA-DRA	3	32290	NM_019111	HLA-DRA	3	32287	.
6	32445117	rs28895258	no	C	T	0.76	0.87	0.2	0.45	0.37	0.43	0	0	.	.	DUO.MUC61,4_TssWk	.	.	.	AP-1_disc7;p53_1	ENSG00000204287.8	HLA-DRA	3	32293	NM_019111	HLA-DRA	3	32290	.
6	32445306	rs28895261	no	G	A	0.71	0.88	0.18	0.42	0.36	0.43	0	0	.	.	.	.	.	.	AhR::Arnt_1;Arnt_1;BDP1_disc1	ENSG00000204287.8	HLA-DRA	3	32482	NM_019111	HLA-DRA	3	32479	.
6	32445691	rs9378212	no	C	T	0.72	0.89	0.22	0.46	0.39	0.46	0	0	.	.	.	DUO.MUC61,12_EnhWk2	AWG,MCF-7,None	GM12878,CTCF,UT-A,None;HeLa-S3,CTCF,Broad,None;HepG2,CTCF,HudsonAlpha,None;MCF-7,CTCF,UT-A,estrogen	HDAC2_disc6;Mef2_known1;SRF_known5;Sox_4;TATA_known4;TATA_known5	ENSG00000204287.8	HLA-DRA	3	32867	NM_019111	HLA-DRA	3	32864	.
6	32445992	rs17209866	no	G	A	0.77	0.9	0.2	0.45	0.39	0.44	0	0	.	.	.	DUO.MUC61,12_EnhWk2	.	.	Pitx2	ENSG00000204287.8	HLA-DRA	3	33168	NM_019111	HLA-DRA	3	33165	.
6	32446010	rs17209873	no	T	C	0.64	0.91	0.24	0.46	0.4	0.46	0	0	.	.	.	.	.	.	Pbx-1_4;Rhox11	ENSG00000204287.8	HLA-DRA	3	33186	NM_019111	HLA-DRA	3	33183	.
6	32446051	rs17209887	no	A	C	0.77	0.88	0.2	0.44	0.38	0.45	0	0	.	.	.	.	.	.	.	ENSG00000204287.8	HLA-DRA	3	33227	NM_019111	HLA-DRA	3	33224	.
6	32446071	rs17203514	no	C	G	0.77	0.88	0.2	0.44	0.38	0.45	0	0	.	.	.	.	.	.	Hoxa5_1	ENSG00000204287.8	HLA-DRA	3	33247	NM_019111	HLA-DRA	3	33244	.
6	32446261	rs17209907	no	C	T	0.65	0.91	0.16	0.37	0.34	0.37	0	0	.	.	.	.	.	.	Dobox4;Mef2_disc1;Mef2_known5;Osr	ENSG00000204287.8	HLA-DRA	3	33437	NM_019111	HLA-DRA	3	33434	.
6	32446425	rs139916710	no	GAAT	G	0.68	0.86	0.18	0.43	0.35	0.42	0	0	.	.	.	.	.	.	CTCF_known1;HDAC2_disc6;Pdx1_2;T3R	ENSG00000204287.8	HLA-DRA	3	33601	NM_019111	HLA-DRA	3	33598	.
6	32446459	rs17203563	no	G	A,C,T	0.69	0.86	0.18	0.42	0.36	0.42	0	0	.	.	.	.	.	.	.	ENSG00000204287.8	HLA-DRA	3	33635	NM_019111	HLA-DRA	3	33632	.
6	32446674	rs17203570	no	A	T	0.65	0.86	0.18	0.4	0.33	0.39	0	0	.	.	.	.	.	.	Foxj2_2;GR_known3;Pou6f1_2	ENSG00000204287.8	HLA-DRA	3	33850	NM_019111	HLA-DRA	3	33847	.
6	32446853	rs17203612	no	A	T	0.76	0.88	0.2	0.46	0.38	0.46	0	0	.	.	.	.	.	.	BCL_disc4;Irf_known5;Irf_known6;Irf_known9;PRDM1_known1;PU.1_disc2;Pax-5_disc3;RXRA_disc4;STAT_disc3;p300_disc5	ENSG00000204287.8	HLA-DRA	3	34029	NM_019111	HLA-DRA	3	34026	.
6	32446922	rs17203619	no	T	C	0.77	0.89	0.19	0.44	0.37	0.43	0	0	.	.	.	.	.	.	.	ENSG00000204287.8	HLA-DRA	3	34098	NM_019111	HLA-DRA	3	34095	.
6	32446994	rs17203626	no	G	A,T	0.66	0.87	0.18	0.41	0.35	0.41	0	0	.	.	.	.	.	.	.	ENSG00000204287.8	HLA-DRA	3	34170	NM_019111	HLA-DRA	3	34167	.
6	32447014	rs17203636	no	G	A	0.81	0.91	0.2	0.45	0.38	0.45	0	0	.	.	.	.	.	.	Pou3f2_2;Sox_13	ENSG00000204287.8	HLA-DRA	3	34190	NM_019111	HLA-DRA	3	34187	.
6	32447111	rs29001652	no	A	G	0.86	0.96	0.21	0.45	0.38	0.45	0	0	.	.	.	.	UW,H7-hESC,None	.	Glis2;NERF1a	ENSG00000204287.8	HLA-DRA	3	34287	NM_019111	HLA-DRA	3	34284	.
6	32447162	rs29001478	no	G	A	0.87	0.96	0.21	0.45	0.38	0.45	0	0	.	.	.	.	UW,H7-hESC,None	.	BAF155_disc2;SIX5_disc1;SIX5_disc3;SIX5_disc4;Smad_1;Znf143_disc2	ENSG00000204287.8	HLA-DRA	3	34338	NM_019111	HLA-DRA	3	34335	.
6	32447216	rs29001620	no	A	T	0.83	0.95	0.21	0.45	0.38	0.45	0	0	.	.	.	.	UW,H7-hESC,None	.	NRSF_disc5;Sin3Ak-20_disc5	ENSG00000204287.8	HLA-DRA	3	34392	NM_019111	HLA-DRA	3	34389	.
6	32447219	rs28732246	no	G	A	0.83	0.95	0.21	0.45	0.38	0.45	0	0	.	.	.	.	UW,H7-hESC,None	.	NRSF_disc1;NRSF_disc5;NRSF_known1;NRSF_known3;PU.1_disc3;Sin3Ak-20_disc1;Sin3Ak-20_disc5	ENSG00000204287.8	HLA-DRA	3	34395	NM_019111	HLA-DRA	3	34392	.
6	32447341	rs29001568	no	G	A	0.85	0.95	0.21	0.45	0.38	0.45	0	0	.	.	.	.	.	.	Maf_disc2;Nkx2_4;RXRA_known5	ENSG00000204287.8	HLA-DRA	3	34517	NM_019111	HLA-DRA	3	34514	.
6	32447518	rs35007143	no	T	A	0.62	0.88	0.16	0.41	0.33	0.39	0	0	.	.	.	.	.	.	LBP-1_3	ENSG00000204287.8	HLA-DRA	3	34694	NM_019111	HLA-DRA	3	34691	.
6	32447715	rs4994859	no	A	G	0.85	0.92	0.2	0.44	0.37	0.44	0	0	.	.	.	.	.	.	Irf_disc4;Rad21_disc5;TATA_disc4;TCF12_disc5	ENSG00000204287.8	HLA-DRA	3	34891	NM_019111	HLA-DRA	3	34888	.
6	32447873	rs4994855	no	A	G	0.85	0.93	0.19	0.44	0.38	0.44	0	0	.	.	.	.	.	.	Foxa_disc1;Foxa_disc2;Foxa_known3;Foxk1;HP1-site-factor;Maf_known4;NRSF_disc1;Sin3Ak-20_disc1	ENSG00000204287.8	HLA-DRA	3	35049	NM_019111	HLA-DRA	3	35046	.
6	32447900	rs4994854	no	T	C	0.85	0.93	0.19	0.44	0.37	0.44	0	0	.	.	.	.	.	.	Pax-4_2;Sox_13	ENSG00000204287.8	HLA-DRA	3	35076	NM_019111	HLA-DRA	3	35073	.
6	32448129	rs4410767	no	T	C	0.86	0.94	0.2	0.41	0.33	0.41	0	0	.	.	.	.	.	.	GATA_known12;Irf_known2	ENSG00000204287.8	HLA-DRA	3	35305	NM_019111	HLA-DRA	3	35302	.
6	32449138	rs9394098	no	C	T	0.85	0.92	0.2	0.44	0.37	0.44	0	0	.	.	.	.	.	.	Smad3_2	ENSG00000198502.5	HLA-DRB5	3	35981	NM_002125	HLA-DRB5	3	36014	.
6	32449160	rs9394099	no	G	T	0.84	0.92	0.2	0.43	0.36	0.44	0	0	.	.	.	.	.	.	Hoxa4;Hoxb8;NF-I_2;Nobox_1;Pax-8_2;Smad_2	ENSG00000198502.5	HLA-DRB5	3	35959	NM_002125	HLA-DRB5	3	35992	.
6	32449188	rs9394100	no	G	A	0.6	0.96	0.27	0.49	0.4	0.47	0	0	.	.	.	.	.	.	Pou5f1_known2	ENSG00000198502.5	HLA-DRB5	3	35931	NM_002125	HLA-DRB5	3	35964	.
6	32449198	rs9394101	no	A	G	0.62	0.96	0.27	0.49	0.4	0.46	0	0	.	.	.	.	.	.	Irf_known10;TEF	ENSG00000198502.5	HLA-DRB5	3	35921	NM_002125	HLA-DRB5	3	35954	.
6	32449293	rs5018660	no	A	G	0.87	0.95	0.19	0.44	0.37	0.44	0	0	.	.	.	.	.	.	Dmbx1;Mef2_disc1;Mef2_known3;Mef2_known6;OTX	ENSG00000198502.5	HLA-DRB5	3	35826	NM_002125	HLA-DRB5	3	35859	.
6	32449411	rs1964995	no	T	C	0.94	0.97	0.2	0.43	0.36	0.43	0	0	.	.	.	.	.	.	AP-1_disc8;Elf3;Evi-1_4;HDAC2_disc6;Ik-2_3	ENSG00000198502.5	HLA-DRB5	3	35708	NM_002125	HLA-DRB5	3	35741	.
6	32450580	rs35957722	no	T	C	0.62	0.95	0.14	0.35	0.31	0.34	0	0	.	GM12878,7_Weak_Enhancer	.	CD34.MBP1562,12_EnhWk2;H1.DNP,12_EnhWk2	.	.	AP-1_disc8;Bbx;Ets_known1;GATA_disc3;HMG-IY_1;OTX;Pax-4_2;ZNF263_disc1	ENSG00000198502.5	HLA-DRB5	3	34539	NM_002125	HLA-DRB5	3	34572	.
6	32450678	rs34452456	no	T	C	0.81	0.9	0.2	0.43	0.35	0.44	0	0	.	GM12878,5_Strong_Enhancer	.	.	.	.	Pax-4_4	ENSG00000198502.5	HLA-DRB5	3	34441	NM_002125	HLA-DRB5	3	34474	.
6	32451570	rs13194770	no	C	T	0.73	0.87	0.2	0.43	0.38	0.45	0	0	.	.	.	.	.	.	CEBPB_known2;HNF4_disc2;Hoxb3;Nrf-2_2;Pdx1_1;Pdx1_2	ENSG00000198502.5	HLA-DRB5	3	33549	NM_002125	HLA-DRB5	3	33582	.
6	32452361	rs71543453	no	C	T	0.66	0.83	0.21	0.44	0.38	0.45	0	0	.	.	.	IPS.DF6,12_EnhWk2;ES.WA7,12_EnhWk2;SPL,12_EnhWk2;IPS.DF19,9_TxEnhG1	AWG,HepG2,None	.	BDP1_disc1;Zfp410	ENSG00000198502.5	HLA-DRB5	3	32758	NM_002125	HLA-DRB5	3	32791	.
6	32452399	rs71543454	no	G	A	0.65	0.82	0.2	0.44	0.38	0.44	0	0	.	.	.	IPS.DF6,12_EnhWk2;ES.WA7,12_EnhWk2;SPL,12_EnhWk2;IPS.DF19,9_TxEnhG1	AWG,HepG2,None;UW,Monocytes-CD14+_RO01746,None	.	AP-2_disc2;AP-2_known1;AP-2_known2;AP-2_known4;AP-2_known6;BCL_disc9;SP1_known2;YY1_disc4;Znf143_disc3;Znf143_known1	ENSG00000198502.5	HLA-DRB5	3	32720	NM_002125	HLA-DRB5	3	32753	.
6	32452409	rs71543455	no	G	C	0.63	0.81	0.2	0.44	0.38	0.44	0	0	.	.	.	IPS.DF6,12_EnhWk2;SPL,12_EnhWk2;IPS.DF19,9_TxEnhG1;ES.I3,12_EnhWk2	AWG,HepG2,None;UW,Monocytes-CD14+_RO01746,None	.	AP-2_known2;RFX5_known5;Znf143_known1	ENSG00000198502.5	HLA-DRB5	3	32710	NM_002125	HLA-DRB5	3	32743	.
6	32452602	rs28453249	no	C	T	0.6	0.78	0.2	0.49	0.39	0.46	0	0	.	.	.	.	Duke,Osteobl,None	.	Gm397;NF-I_1;Pax-5_known3	ENSG00000198502.5	HLA-DRB5	3	32517	NM_002125	HLA-DRB5	3	32550	.
6	32452626	rs28561769	no	C	G	0.62	0.79	0.2	0.44	0.38	0.44	0	0	.	.	.	.	Duke,Chorion,None;Duke,Osteobl,None	.	AP-1_disc6;Pax-5_known3	ENSG00000198502.5	HLA-DRB5	3	32493	NM_002125	HLA-DRB5	3	32526	.
