# Supplementary material for: Genome-wide association studies in East Asians identify new loci for waist-hip ratio and waist circumference
Source: Sci Rep. 2016 Jan 20;6:17958. doi: 10.1038/srep17958 (PMC4726286; doi:10.1038/srep17958)
Supplement: Supplementary Table S13 [file srep17958-s14.xls]

## Sheet: Sheet1
Table S13. The association of rs671 (G/A) and rs12229654 (T/G) with WC and WHR, with or without adjustment for BMI, in SGWAS, by alcohol consumption
		rs671		rs12229654
	Number	β(SE)	p	β(SE)	p
WCnoBMI
Drinker	643	0.0190(0.0947)	0.8413	-0.0107(0.0883)	0.9032
Nondrinker	8616	0.0466(0.0185)	0.0119	0.0515(0.0171)	0.0027
P for interaction between alcohol consumption and SNP			0.595		0.4394
WCadjBMI
Drinker	643	0.0327(0.0555)	0.5568	-0.0076(0.0518)	0.883
Nondrinker	8616	0.0084(0.0121)	0.4843	0.0200(0.0112)	0.073
P for interaction between alcohol consumption and SNP			0.7639		0.5951
WHRnoBMI
Drinker	643	-0.0582(0.0954)	0.5422	-0.0107(0.0883)	0.9032
Nondrinker	8615	-0.0003(0.0175)	0.9861	0.0512(0.0171)	0.0028
P for interaction between alcohol consumption and SNP			0.0745		0.0534
WHRadjBMI
Drinker	643	-0.0497(0.0827)	0.5483	-0.0076(0.0518)	0.883
Nondrinker	8615	-0.0195(0.0160)	0.2218	0.0198(0.0112)	0.0758
P for interaction between alcohol consumption and SNP			0.0787		0.062
The rs671 (G/A) and rs12229654 (T/G) alleles were shown as effect allele/other allele.
β: Effect of SNPs per allele (in percentage).
