# Supplementary material for: Genome-wide association studies in East Asians identify new loci for waist-hip ratio and waist circumference
Source: Sci Rep. 2016 Jan 20;6:17958. doi: 10.1038/srep17958 (PMC4726286; doi:10.1038/srep17958)
Supplement: Supplementary Table S14 [file srep17958-s15.xls]

## Sheet: Sheet1
Table S14. Associations between SNPs at previously reported loci and BMI in East Asian-ancestry populations
						Men & Women					Men			Women
Chr.	Position	Gene	SNP	Alleles	Trait	Effect	StdErr	p	Number	EAF	Effect	StdErr	p	Effect	StdErr	p	p(homo)
1	176156103	SEC16B	rs543874	G/A	BMI	0.0571	0.0066	7.67e-18	45465	0.207467	0.0491	0.0093	1.5e-07	0.0677	0.0091	9.381e-14	0.15286
2	619244	TMEM18	rs12463617	C/A	BMI	0.0634	0.009	2.075e-12	50636	0.910609	0.0503	0.0127	8.052e-05	0.08	0.0123	8.573e-11	0.09298
2	24984820	ADCY3/RBJ	rs6545814	G/A	BMI	0.0331	0.0052	1.298e-10	53139	0.42806	0.0713	0.021	0.0006641	0.0387	0.0071	5.318e-08	0.1414
3	52830905	ITIH4	rs2256332	A/G	BMI	0.0296	0.0055	6.387e-08	50530	0.406778	0.0362	0.0078	3.03e-06	0.0264	0.0186	0.156	0.62705
4	44870561	GNPDA2	rs16858082	T/C	BMI	0.0324	0.0055	3.79e-09	50620	0.326913	0.0335	0.022	0.1283	0.0345	0.0075	4.186e-06	0.96568
5	95876006	PCSK1	rs261967	C/A	BMI	0.0376	0.0052	7.96e-13	52958	0.428703	0.0538	0.0075	5.12e-13	0.0242	0.0185	0.1906	0.13813
6	20793465	CDKAL1	rs9356744	T/C	BMI	0.0374	0.0052	5.403e-13	52522	0.571207	0.0503	0.0073	5.71e-12	0.0067	0.0184	0.7175	0.02763
11	2796327	KCNQ1	rs2237892	T/C	BMI	0.0332	0.0054	6.984e-10	52430	0.354098	0.043	0.0077	2.21e-08	0.008	0.0193	0.6797	0.09211
11	27641093	BDNF	rs11030104	A/G	BMI	0.0478	0.0052	2.361e-20	53107	0.527968	0.054	0.0074	2.64e-13	0.0411	0.0071	5.884e-09	0.20843
12	109898844	MYL2	rs12229654	T/G	BMI	0.0424	0.0076	2.235e-08	42404	0.827699	0.0635	0.0108	3.56e-09	0.0146	0.0356	0.681	0.1887
12	110726149	ALDH2	rs671	G/A	BMI	0.0421	0.0069	9.88e-10	38847	0.784061	0.0621	0.0097	1.24e-10	0.0655	0.0358	0.06711	0.92696
16	3953468	ADCY9	rs2531995	T/C	BMI	0.0317	0.0058	3.598e-08	42457	0.33986	0.0348	0.0082	2.25e-05	0.0292	0.0079	0.0002358	0.62285
16	52361075	FTO	rs1558902	A/T	BMI	0.0756	0.007	6.631e-27	53138	0.124418	0.0766	0.0098	5.56e-15	0.0743	0.0097	1.991e-14	0.86753
18	55990749	MC4R	rs571312	A/C	BMI	0.0456	0.0062	2.266e-13	52991	0.217649	0.0413	0.0089	3.22e-06	0.056	0.0084	3.23e-11	0.22968
19	52260843	TMEM160	rs3810291	A/G	BMI	0.0333	0.0068	8.981e-07	45798	0.257696	0.0266	0.0253	0.2929	0.0728	0.0226	0.001282	0.17324
2	6098144	SOX11	rs16864622	A/T	HIP	0.0185	0.0137	0.1762	51060	0.566755	0.0641	0.0211	0.002422	-0.0131	0.019	0.4888	0.00655
1	233713673	TBCE	rs291386	C/T	WC	0.0345	0.014	0.01415	53101	0.661481	0.0373	0.0218	0.08695	0.0237	0.0193	0.2191	0.64043
3	118788316	Intergenic	rs9289082	A/T	WC	0.0146	0.0136	0.2822	44123	0.420801	0.0031	0.0211	0.8818	0.0156	0.0187	0.4043	0.65751
3	191711042	IL1RAP	rs9817203	C/T	WC	0.0081	0.0178	0.6489	37700	0.645776	0.0069	0.0271	0.799	0.0159	0.0258	0.5385	0.80992
6	50911009	TFAP2B	rs987237	G/A	WC	0.0309	0.0066	3.04e-06	52640	0.170048	0.0281	0.0093	0.002454	0.0348	0.0091	0.0001331	0.6066
7	130088016	KLF14	rs7810507	A/G	HIP_adjBMI	0.0095	0.0135	0.4831	53187	0.427327	0.0048	0.0208	0.819	0.0022	0.0186	0.9054	0.92576
10	104477433	SFXN2	rs7917772	A/G	HIP_adjBMI	0.0031	0.0052	0.5569	50407	0.480503	-0.0005	0.0211	0.9797	-0.031	0.0189	0.1	0.28161
22	33968115	HMGXB4	rs4821382	G/C	HIP_adjBMI	-0.0227	0.0393	0.5646	26258	0.381121	-0.1271	0.068	0.06167	-0.0268	0.0818	0.7432	0.34573
1	119305366	TBX15	rs984222	G/C	WHR_adjBMI	-0.0073	0.0143	0.6069	50377	0.620269	-0.0313	0.0223	0.1607	0.0134	0.0198	0.4998	0.1339
1	170600218	DNM3	rs2213732	G/A	WHR_adjBMI	-0.0403	0.0225	0.07342	52779	0.112403	-0.0145	0.0356	0.6835	-0.0392	0.0313	0.21	0.60232
1	217820132	LYPLAL1	rs2820443	T/C	WHR_adjBMI	-0.0124	0.0146	0.3963	52986	0.707625	0.0057	0.0225	0.7996	-0.0271	0.02	0.1751	0.27591
2	67425225	ETAA1	rs2861568	T/A	WHR_adjBMI	0.022	0.0135	0.1035	52443	0.487641	0.0004	0.021	0.9851	0.034	0.0185	0.06659	0.22992
2	165271139	GRB14	rs13017482	T/C	WHR_adjBMI	-0.0202	0.0209	0.3339	52598	0.878827	0.0021	0.0322	0.947	-0.0264	0.029	0.3632	0.51074
3	130749949	PLXND1	rs2625967	G/A	WHR_adjBMI	0.0221	0.0135	0.1012	50552	0.426384	0.0286	0.0206	0.1644	0.0187	0.0186	0.3159	0.72132
5	176452849	FGFR4	rs351855	G/A	WHR_adjBMI	0.0072	0.0197	0.7135	28516	0.566609	0	0.0312	0.9998	0.0056	0.027	0.8359	0.89204
6	7156817	RREB1	rs1334576	G/A	WHR_adjBMI	-0.0009	0.0055	0.8651	43816	0.477291	-0.0108	0.0216	0.6159	-0.0102	0.019	0.5906	0.98336
6	34305083	HMGA1	rs1759627	T/C	WHR_adjBMI	-0.0341	0.0081	2.36e-05	41770	0.86964	-0.0474	0.0115	3.808e-05	0.002	0.0256	0.9369	0.07837
6	43866851	VEGFA	rs6905288	A/G	WHR_adjBMI	0.0054	0.0158	0.7328	46206	0.745405	-0.0233	0.0247	0.3452	0.0151	0.0221	0.4945	0.24662
7	25827597	NFE2L3	rs12535846	G/A	WHR_adjBMI	-0.0042	0.0142	0.7706	49931	0.637363	-0.005	0.0223	0.8213	-0.0031	0.0196	0.8744	0.94897
8	72676782	MSC	rs12679556	G/T	WHR_adjBMI	0.0095	0.0155	0.5409	53114	0.74827	0.0012	0.0245	0.9599	0.0131	0.0211	0.5342	0.71284
9	106738433	ABCA1	rs3887137	T/C	WHR_adjBMI	0.0022	0.0199	0.9101	38841	0.341678	0.0176	0.0324	0.5881	-0.0077	0.0086	0.3699	0.45041
9	122536391	C5	rs4836831	C/T	WHR_adjBMI	-0.0066	0.0151	0.663	39521	0.486958	-0.0121	0.0229	0.5984	-0.0055	0.0199	0.7819	0.82778
11	116147347	BUD13	rs664059	C/T	WC	-0.0083	0.0136	0.5389	52110	0.474474	-0.0179	0.0211	0.3942	0.0058	0.0187	0.7557	0.40057
12	26362117	ITPR2	rs1027087	A/T	WHR_adjBMI	-0.0049	0.016	0.7582	49870	0.726656	-0.0091	0.0248	0.7139	-0.0119	0.0223	0.593	0.93309
16	80092291	CMIP	rs2925979	T/C	WHR_adjBMI	-0.0311	0.014	0.02647	44046	0.399425	-0.022	0.0218	0.3146	-0.0383	0.0193	0.04745	0.57559
17	66037656	KCNJ2	rs11077501	C/T	WHR_adjBMI	-0.0166	0.0216	0.4416	36775	0.287404	-0.0457	0.0349	0.1908	0.0004	0.0296	0.9893	0.31375
20	6542349	BMP2	rs6038557	G/A	WHR_adjBMI	-0.005	0.0177	0.7764	44276	0.174951	0.0186	0.0273	0.4962	-0.0338	0.0242	0.1619	0.15091
20	33435392	GDF5	rs4911495	A/C	WHR_adjBMI	0.0105	0.0229	0.6477	49435	0.837264	-0.0042	0.0347	0.9036	0.0064	0.0335	0.8483	0.82605
Alleles: Shown as effect allele/other allele.
Trait: Originally reported trait.
Effect: Effect of SNPs per allele (in percentage), derived from meta-analysis.
EAF: Effect allele frequency, estimated from stage I studies for Asian.
P: Derived from meta-analysis, adjusted for study-specific inflation factors.
p(homo): P-values for homogeneity test between men and women.
